# Supplementary material for: “MS-Ready” structures for non-targeted high-resolution mass spectrometry screening studies
Source: J Cheminform. 2018 Aug 30;10:45. doi: 10.1186/s13321-018-0299-2 (PMC6117229; doi:10.1186/s13321-018-0299-2)
Supplement: Supplementary file 1 — Additional file 1. MS-Ready exclusion list. [file 13321_2018_299_MOESM1_ESM.sdf]

  ACD/Labs01301813412D

  1  0  0  0  0  0  0  0  0  0  1 V2000
    0.0000    0.0000    0.0000 Bi  0  0  0  0  0  0  0  0  0  0  0  0
M  END
>  <ID>
1

>  <Formula>
Bi

>  <FW>
208.9804

>  <Monoisotopic Mass>
208.980400

>  <CANONICAL_SMILES>
[Bi]

>  <SALT_NAME>
Bismuth

$$$$

  ACD/Labs01301813412D

  7  6  0  0  0  0  0  0  0  0  1 V2000
    1.3300   -1.1518    0.0000 P   0  0  0  0  0  6  0  0  0  0  0  0
    0.0000   -1.1518    0.0000 F   0  0  0  0  0  0  0  0  0  0  0  0
    0.6650   -2.3036    0.0000 F   0  0  0  0  0  0  0  0  0  0  0  0
    1.9950   -2.3036    0.0000 F   0  0  0  0  0  0  0  0  0  0  0  0
    1.9950    0.0000    0.0000 F   0  0  0  0  0  0  0  0  0  0  0  0
    0.6650    0.0000    0.0000 F   0  0  0  0  0  0  0  0  0  0  0  0
    2.6600   -1.1518    0.0000 F   0  0  0  0  0  0  0  0  0  0  0  0
  1  2  1  0  0  0  0
  1  3  1  0  0  0  0
  1  4  1  0  0  0  0
  1  5  1  0  0  0  0
  1  6  1  0  0  0  0
  1  7  1  0  0  0  0
M  END
>  <ID>
2

>  <Formula>
F6P

>  <FW>
144.9642

>  <Monoisotopic Mass>
144.964180

>  <CANONICAL_SMILES>
P(F)(F)(F)(F)(F)(F)

>  <SALT_NAME>
Hexafluorophosphate

$$$$

  ACD/Labs01301813412D

  2  1  0  0  0  0  0  0  0  0  1 V2000
    0.0000    0.0000    0.0000 C   0  0  0  0  0  0  0  0  0  0  0  0
    1.3300    0.0000    0.0000 I   0  0  0  0  0  0  0  0  0  0  0  0
  1  2  1  0  0  0  0
M  END
>  <ID>
3

>  <Formula>
CH3I

>  <FW>
141.9390

>  <Monoisotopic Mass>
141.927935

>  <CANONICAL_SMILES>
CI

>  <SALT_NAME>
METHYL IODIDE

$$$$

  ACD/Labs01301813412D

  1  0  0  0  0  0  0  0  0  0  1 V2000
    0.0000    0.0000    0.0000 Ba  0  0  0  0  0  0  0  0  0  0  0  0
M  END
>  <ID>
4

>  <Formula>
Ba

>  <FW>
137.3270

>  <Monoisotopic Mass>
137.905242

>  <CANONICAL_SMILES>
[Ba]

>  <SALT_NAME>
Barium

$$$$

  ACD/Labs01301813412D

  1  0  0  0  0  0  0  0  0  0  1 V2000
    0.0000    0.0000    0.0000 I   0  0  0  0  0  0  0  0  0  0  0  0
M  END
>  <ID>
5

>  <Formula>
HI

>  <FW>
127.9124

>  <Monoisotopic Mass>
127.912285

>  <CANONICAL_SMILES>
I

>  <SALT_NAME>
Iodide

$$$$

  ACD/Labs01301813412D

  1  0  0  0  0  0  0  0  0  0  1 V2000
    0.0000    0.0000    0.0000 Ag  0  0  0  0  0  0  0  0  0  0  0  0
M  END
>  <ID>
6

>  <Formula>
Ag

>  <FW>
107.8682

>  <Monoisotopic Mass>
106.905093

>  <CANONICAL_SMILES>
[Ag]

>  <SALT_NAME>
Silver

$$$$

  ACD/Labs01301813412D

  5  4  0  0  0  0  0  0  0  0  1 V2000
    0.0000   -1.3300    0.0000 O   0  0  0  0  0  0  0  0  0  0  0  0
    1.3300   -1.3300    0.0000 P   0  0  0  0  0  0  0  0  0  0  0  0
    1.3300   -2.6600    0.0000 O   0  0  0  0  0  0  0  0  0  0  0  0
    1.3300    0.0000    0.0000 O   0  0  0  0  0  0  0  0  0  0  0  0
    2.6600   -1.3300    0.0000 O   0  0  0  0  0  0  0  0  0  0  0  0
  1  2  1  0  0  0  0
  2  3  2  0  0  0  0
  2  4  1  0  0  0  0
  2  5  1  0  0  0  0
M  END
>  <ID>
7

>  <Formula>
H3O4P

>  <FW>
97.9952

>  <Monoisotopic Mass>
97.976895

>  <CANONICAL_SMILES>
OP(=O)(O)O

>  <SALT_NAME>
Phosphate

$$$$

  ACD/Labs01301813412D

  5  4  0  0  0  0  0  0  0  0  1 V2000
    0.0000   -1.3300    0.0000 O   0  0  0  0  0  0  0  0  0  0  0  0
    1.3300   -1.3300    0.0000 S   0  0  0  0  0  0  0  0  0  0  0  0
    1.3300   -2.6600    0.0000 O   0  0  0  0  0  0  0  0  0  0  0  0
    1.3300    0.0000    0.0000 O   0  0  0  0  0  0  0  0  0  0  0  0
    2.6600   -1.3300    0.0000 O   0  0  0  0  0  0  0  0  0  0  0  0
  1  2  1  0  0  0  0
  2  3  2  0  0  0  0
  2  4  2  0  0  0  0
  2  5  1  0  0  0  0
M  END
>  <ID>
8

>  <Formula>
H2O4S

>  <FW>
98.0785

>  <Monoisotopic Mass>
97.967379

>  <CANONICAL_SMILES>
OS(=O)(=O)O

>  <SALT_NAME>
Sulfate

$$$$

  ACD/Labs01301813412D

  1  0  0  0  0  0  0  0  0  0  1 V2000
    0.0000    0.0000    0.0000 Sr  0  0  0  0  0  0  0  0  0  0  0  0
M  END
>  <ID>
9

>  <Formula>
Sr

>  <FW>
87.6200

>  <Monoisotopic Mass>
87.905617

>  <CANONICAL_SMILES>
[Sr]

>  <SALT_NAME>
Strontium

$$$$

  ACD/Labs01301813412D

  5  4  0  0  0  0  0  0  0  0  2 V2000
    0.0000   -1.3300    0.0000 F   0  0  0  0  0  0  0  0  0  0  0  0
    1.3300   -1.3300    0.0000 B   0  5  0  0  0  0  0  0  0  0  0  0
    1.3300   -2.6600    0.0000 F   0  0  0  0  0  0  0  0  0  0  0  0
    1.3300    0.0000    0.0000 F   0  0  0  0  0  0  0  0  0  0  0  0
    2.6600   -1.3300    0.0000 F   0  0  0  0  0  0  0  0  0  0  0  0
  1  2  1  0  0  0  0
  2  3  1  0  0  0  0
  2  4  1  0  0  0  0
  2  5  1  0  0  0  0
M  CHG  1   2  -1
M  END
>  <ID>
10

>  <Formula>
BF4-

>  <FW>
86.8052

>  <Monoisotopic Mass>
87.003467

>  <CANONICAL_SMILES>
F[B-](F)(F)F

>  <SALT_NAME>
Tetrafluoroboranuide

$$$$

  ACD/Labs01301813412D

  1  0  0  0  0  0  0  0  0  0  1 V2000
    0.0000    0.0000    0.0000 Br  0  0  0  0  0  0  0  0  0  0  0  0
M  END
>  <ID>
11

>  <Formula>
HBr

>  <FW>
80.9119

>  <Monoisotopic Mass>
79.926155

>  <CANONICAL_SMILES>
Br

>  <SALT_NAME>
Bromide

$$$$

  ACD/Labs01301813412D

  4  3  0  0  0  0  0  0  0  0  1 V2000
    0.0000   -1.1518    0.0000 O   0  0  0  0  0  0  0  0  0  0  0  0
    1.3292   -1.1518    0.0000 N   0  0  0  0  0  3  0  0  0  0  0  0
    1.9950   -2.3037    0.0000 O   0  0  0  0  0  0  0  0  0  0  0  0
    1.9950    0.0000    0.0000 O   0  0  0  0  0  0  0  0  0  0  0  0
  1  2  1  0  0  0  0
  2  3  2  0  0  0  0
  2  4  1  0  0  0  0
M  END
>  <ID>
12

>  <Formula>
H2NO3

>  <FW>
64.0208

>  <Monoisotopic Mass>
64.003468

>  <CANONICAL_SMILES>
ON(=O)O

>  <SALT_NAME>
Nitrate Uncharged

$$$$

  ACD/Labs01301813412D

  3  2  0  0  0  0  0  0  0  0  1 V2000
    0.0000   -1.1512    0.0000 O   0  0  0  0  0  0  0  0  0  0  0  0
    1.3308   -1.1512    0.0000 P   0  0  0  0  0  0  0  0  0  0  0  0
    1.9952    0.0000    0.0000 O   0  0  0  0  0  0  0  0  0  0  0  0
  1  2  1  0  0  0  0
  2  3  2  0  0  0  0
M  END
>  <ID>
13

>  <Formula>
HO2P

>  <FW>
63.9805

>  <Monoisotopic Mass>
63.971415

>  <CANONICAL_SMILES>
OP=O

>  <SALT_NAME>
Hypophosphite Uncharged

$$$$

  ACD/Labs01301813412D

  1  0  0  0  0  0  0  0  0  0  1 V2000
    0.0000    0.0000    0.0000 Zn  0  0  0  0  0  0  0  0  0  0  0  0
M  END
>  <ID>
14

>  <Formula>
Zn

>  <FW>
65.4090

>  <Monoisotopic Mass>
63.929146

>  <CANONICAL_SMILES>
[Zn]

>  <SALT_NAME>
Zinc

$$$$

  ACD/Labs01301813412D

  4  3  0  0  0  0  0  0  0  0  1 V2000
    0.0000   -1.1518    0.0000 O   0  0  0  0  0  0  0  0  0  0  0  0
    1.3292   -1.1518    0.0000 C   0  0  0  0  0  0  0  0  0  0  0  0
    1.9950   -2.3037    0.0000 O   0  0  0  0  0  0  0  0  0  0  0  0
    1.9950    0.0000    0.0000 O   0  0  0  0  0  0  0  0  0  0  0  0
  1  2  1  0  0  0  0
  2  3  2  0  0  0  0
  2  4  1  0  0  0  0
M  END
>  <ID>
15

>  <Formula>
CH2O3

>  <FW>
62.0248

>  <Monoisotopic Mass>
62.000394

>  <CANONICAL_SMILES>
OC(=O)O

>  <SALT_NAME>
Carbonate

$$$$

  ACD/Labs01301813412D

  4  3  0  0  0  0  0  0  0  0  1 V2000
    0.0000   -1.1518    0.0000 O   0  0  0  0  0  0  0  0  0  0  0  0
    1.3292   -1.1518    0.0000 C   0  0  0  0  0  0  0  0  0  0  0  0
    1.9950   -2.3037    0.0000 O   0  0  0  0  0  0  0  0  0  0  0  0
    1.9950    0.0000    0.0000 O   0  0  0  0  0  0  0  0  0  0  0  0
  1  2  1  0  0  0  0
  2  3  1  0  0  0  0
  2  4  2  0  0  0  0
M  END
>  <ID>
16

>  <Formula>
CH2O3

>  <FW>
62.0248

>  <Monoisotopic Mass>
62.000394

>  <CANONICAL_SMILES>
OC(O)=O

>  <SALT_NAME>
Carbonic acid

$$$$

  ACD/Labs01301813412D

  2  1  0  0  0  0  0  0  0  0  1 V2000
    0.0000    0.0000    0.0000 O   0  0  0  0  0  0  0  0  0  0  0  0
    1.3300    0.0000    0.0000 K   0  0  0  0  0  0  0  0  0  0  0  0
  1  2  1  0  0  0  0
M  END
>  <ID>
17

>  <Formula>
HKO

>  <FW>
56.1056

>  <Monoisotopic Mass>
55.966447

>  <CANONICAL_SMILES>
O[K]

>  <SALT_NAME>
Potassium Hydroxide

$$$$

  ACD/Labs01301813412D

  2  1  0  0  0  0  0  0  0  0  2 V2000
    0.0000    0.0000    0.0000 O   0  0  0  0  0  0  0  0  0  0  0  0
    1.3300    0.0000    0.0000 Mg  0  3  0  0  0  0  0  0  0  0  0  0
  1  2  1  0  0  0  0
M  CHG  1   2   1
M  END
>  <ID>
18

>  <Formula>
HMgO+

>  <FW>
41.3118

>  <Monoisotopic Mass>
40.987233

>  <CANONICAL_SMILES>
O[Mg+]

>  <SALT_NAME>
Mg Monohydroxide 

$$$$

  ACD/Labs01301813412D

  2  1  0  0  0  0  0  0  0  0  1 V2000
    0.0000    0.0000    0.0000 O   0  0  0  0  0  0  0  0  0  0  0  0
    1.3300    0.0000    0.0000 Na  0  0  0  0  0  0  0  0  0  0  0  0
  1  2  1  0  0  0  0
M  END
>  <ID>
19

>  <Formula>
HNaO

>  <FW>
39.9971

>  <Monoisotopic Mass>
39.992510

>  <CANONICAL_SMILES>
O[Na]

>  <SALT_NAME>
Sodium Hydroxide

$$$$

  ACD/Labs01301813412D

  1  0  0  0  0  0  0  0  0  0  1 V2000
    0.0000    0.0000    0.0000 Ca  0  0  0  0  0  0  0  0  0  0  0  0
M  END
>  <ID>
20

>  <Formula>
Ca

>  <FW>
40.0780

>  <Monoisotopic Mass>
39.962591

>  <CANONICAL_SMILES>
[Ca]

>  <SALT_NAME>
Calcium

$$$$

  ACD/Labs01301813412D

  1  0  0  0  0  0  0  0  0  0  1 V2000
    0.0000    0.0000    0.0000 K   0  0  0  0  0  0  0  0  0  0  0  0
M  END
>  <ID>
21

>  <Formula>
K

>  <FW>
39.0983

>  <Monoisotopic Mass>
38.963707

>  <CANONICAL_SMILES>
[K]

>  <SALT_NAME>
Potassium

$$$$

  ACD/Labs01301813412D

  1  0  0  0  0  0  0  0  0  0  1 V2000
    0.0000    0.0000    0.0000 Cl  0  0  0  0  0  0  0  0  0  0  0  0
M  END
>  <ID>
22

>  <Formula>
HCl

>  <FW>
36.4609

>  <Monoisotopic Mass>
35.976678

>  <CANONICAL_SMILES>
Cl

>  <SALT_NAME>
Chloride

$$$$

  ACD/Labs01301813412D

  2  1  0  0  0  0  0  0  0  0  1 V2000
    0.0000    0.0000    0.0000 O   0  0  0  0  0  0  0  0  0  0  0  0
    1.3300    0.0000    0.0000 O   0  0  0  0  0  0  0  0  0  0  0  0
  1  2  1  0  0  0  0
M  END
>  <ID>
23

>  <Formula>
H2O2

>  <FW>
34.0147

>  <Monoisotopic Mass>
34.005479

>  <CANONICAL_SMILES>
OO

>  <SALT_NAME>
U_Peroxide

$$$$

  ACD/Labs01301813412D

  1  0  0  0  0  0  0  0  0  0  2 V2000
    0.0000    0.0000    0.0000 S   0  6  0  0  0  0  0  0  0  0  0  0
M  CHG  1   1  -2
M  END
>  <ID>
24

>  <Formula>
S2-

>  <FW>
32.0661

>  <Monoisotopic Mass>
31.973167

>  <CANONICAL_SMILES>
[S-2]

>  <SALT_NAME>
Sulphide

$$$$

  ACD/Labs01301813412D

  1  0  0  0  0  0  0  0  0  0  1 V2000
    0.0000    0.0000    0.0000 Al  0  0  0  0  0  0  0  0  0  0  0  0
M  END
>  <ID>
25

>  <Formula>
Al

>  <FW>
26.9815

>  <Monoisotopic Mass>
26.981538

>  <CANONICAL_SMILES>
[Al]

>  <SALT_NAME>
Aluminium

$$$$

  ACD/Labs01301813412D

  2  1  0  0  0  0  0  0  0  0  1 V2000
    0.0000    0.0000    0.0000 Li  0  0  0  0  0  0  0  0  0  0  0  0
    1.3300    0.0000    0.0000 O   0  0  0  0  0  0  0  0  0  0  0  0
  1  2  1  0  0  0  0
M  END
>  <ID>
26

>  <Formula>
HLiO

>  <FW>
23.9483

>  <Monoisotopic Mass>
24.018744

>  <CANONICAL_SMILES>
[Li]O

>  <SALT_NAME>
Lithium Hydroxide

$$$$

  ACD/Labs01301813412D

  1  0  0  0  0  0  0  0  0  0  1 V2000
    0.0000    0.0000    0.0000 Mg  0  0  0  0  0  0  0  0  0  0  0  0
M  END
>  <ID>
27

>  <Formula>
Mg

>  <FW>
24.3050

>  <Monoisotopic Mass>
23.985042

>  <CANONICAL_SMILES>
[Mg]

>  <SALT_NAME>
Magnesium

$$$$

  ACD/Labs01301813412D

  1  0  0  0  0  0  0  0  0  0  1 V2000
    0.0000    0.0000    0.0000 Na  0  0  0  0  0  0  0  0  0  0  0  0
M  END
>  <ID>
28

>  <Formula>
Na

>  <FW>
22.9898

>  <Monoisotopic Mass>
22.989770

>  <CANONICAL_SMILES>
[Na]

>  <SALT_NAME>
Sodium

$$$$

  ACD/Labs01301813412D

  1  0  0  0  0  0  0  0  0  0  1 V2000
    0.0000    0.0000    0.0000 F   0  0  0  0  0  0  0  0  0  0  0  0
M  END
>  <ID>
29

>  <Formula>
HF

>  <FW>
20.0063

>  <Monoisotopic Mass>
20.006228

>  <CANONICAL_SMILES>
F

>  <SALT_NAME>
Fluoride

$$$$

  ACD/Labs01301813412D

  1  0  0  0  0  0  0  0  0  0  1 V2000
    0.0000    0.0000    0.0000 O   0  0  0  0  0  0  0  0  0  0  0  0
M  END
>  <ID>
30

>  <Formula>
H2O

>  <FW>
18.0153

>  <Monoisotopic Mass>
18.010565

>  <CANONICAL_SMILES>
O

>  <SALT_NAME>
Water Or Hydroxide

$$$$

  ACD/Labs01301813412D

  1  0  0  0  0  0  0  0  0  0  1 V2000
    0.0000    0.0000    0.0000 N   0  0  0  0  0  0  0  0  0  0  0  0
M  END
>  <ID>
31

>  <Formula>
H3N

>  <FW>
17.0305

>  <Monoisotopic Mass>
17.026549

>  <CANONICAL_SMILES>
N

>  <SALT_NAME>
Ammonia Or Ammonium

$$$$

  ACD/Labs01301813412D

  1  0  0  0  0  0  0  0  0  0  1 V2000
    0.0000    0.0000    0.0000 Li  0  0  0  0  0  0  0  0  0  0  0  0
M  END
>  <ID>
32

>  <Formula>
Li

>  <FW>
6.9410

>  <Monoisotopic Mass>
7.016004

>  <CANONICAL_SMILES>
[Li]

>  <SALT_NAME>
Lithium

$$$$
