# Supplementary material for: “MS-Ready” structures for non-targeted high-resolution mass spectrometry screening studies
Source: J Cheminform. 2018 Aug 30;10:45. doi: 10.1186/s13321-018-0299-2 (PMC6117229; doi:10.1186/s13321-018-0299-2)
Supplement: Supplementary file 2 — Additional file 2. QSAR-Ready exclusion list. [file 13321_2018_299_MOESM2_ESM.sdf]

  ACD/Labs03081809272D

  8  7  0  0  0  0  0  0  0  0  1 V2000
    0.0000   -1.3300    0.0000 O   0  0  0  0  0  0  0  0  0  0  0  0
    1.3300   -1.3300    0.0000 S   0  0  0  0  0  0  0  0  0  0  0  0
    1.3300    0.0000    0.0000 O   0  0  0  0  0  0  0  0  0  0  0  0
    1.3300   -2.6600    0.0000 O   0  0  0  0  0  0  0  0  0  0  0  0
    2.6600   -1.3300    0.0000 C   0  0  0  0  0  0  0  0  0  0  0  0
    2.6600    0.0000    0.0000 F   0  0  0  0  0  0  0  0  0  0  0  0
    2.6600   -2.6600    0.0000 F   0  0  0  0  0  0  0  0  0  0  0  0
    3.9900   -1.3300    0.0000 F   0  0  0  0  0  0  0  0  0  0  0  0
  1  2  1  0  0  0  0
  2  3  2  0  0  0  0
  2  4  2  0  0  0  0
  2  5  1  0  0  0  0
  5  6  1  0  0  0  0
  5  7  1  0  0  0  0
  5  8  1  0  0  0  0
M  END
>  <ID>
1

>  <Formula>
CHF3O3S

>  <Monoisotopic Mass>
149.959848

>  <SALT_NAME>
Trifluoromethanesulfonic acid

$$$$

  ACD/Labs03081809272D

  5  4  0  0  0  0  0  0  0  0  2 V2000
    0.0000   -1.3300    0.0000 F   0  0  0  0  0  0  0  0  0  0  0  0
    1.3300   -1.3300    0.0000 B   0  5  0  0  0  0  0  0  0  0  0  0
    1.3300    0.0000    0.0000 F   0  0  0  0  0  0  0  0  0  0  0  0
    1.3300   -2.6600    0.0000 F   0  0  0  0  0  0  0  0  0  0  0  0
    2.6600   -1.3300    0.0000 F   0  0  0  0  0  0  0  0  0  0  0  0
  1  2  1  0  0  0  0
  2  3  1  0  0  0  0
  2  4  1  0  0  0  0
  2  5  1  0  0  0  0
M  CHG  1   2  -1
M  END
>  <ID>
2

>  <Formula>
BF4-

>  <Monoisotopic Mass>
87.003467

>  <SALT_NAME>
Tetrafluoroboranuide

$$$$

  ACD/Labs03081809272D

 12 11  0  0  1  0  0  0  0  0  1 V2000
    7.3099   -2.3084    0.0000 N   0  0  0  0  0  0  0  0  0  0  0  0
    5.9794   -2.3084    0.0000 C   0  0  0  0  0  0  0  0  0  0  0  0
    5.3222   -3.4626    0.0000 C   0  0  0  0  0  0  0  0  0  0  0  0
    3.9916   -3.4626    0.0000 C   0  0  0  0  0  0  0  0  0  0  0  0
    3.3183   -4.6168    0.0000 C   0  0  0  0  0  0  0  0  0  0  0  0
    1.9878   -4.6168    0.0000 N   0  0  0  0  0  0  0  0  0  0  0  0
    1.3305   -5.7710    0.0000 C   0  0  0  0  0  0  0  0  0  0  0  0
    1.9878   -6.9252    0.0000 N   0  0  0  0  0  0  0  0  0  0  0  0
    0.0000   -5.7710    0.0000 N   0  0  0  0  0  0  0  0  0  0  0  0
    5.3222   -1.1542    0.0000 C   0  0  0  0  0  0  0  0  0  0  0  0
    3.9916   -1.1542    0.0000 O   0  0  0  0  0  0  0  0  0  0  0  0
    5.9794    0.0000    0.0000 O   0  0  0  0  0  0  0  0  0  0  0  0
  2  1  1  1  0  0  0
  2  3  1  0  0  0  0
  2 10  1  0  0  0  0
  3  4  1  0  0  0  0
  4  5  1  0  0  0  0
  5  6  1  0  0  0  0
  6  7  1  0  0  0  0
  7  8  1  0  0  0  0
  7  9  2  0  0  0  0
 10 11  1  0  0  0  0
 10 12  2  0  0  0  0
M  END
>  <ID>
3

>  <Formula>
C6H14N4O2

>  <Monoisotopic Mass>
174.111676

>  <SALT_NAME>
L-Arginine

$$$$

  ACD/Labs03081809272D

  6  5  0  0  0  0  0  0  0  0  1 V2000
    0.0000    0.0000    0.0000 C   0  0  0  0  0  0  0  0  0  0  0  0
    1.1508   -0.6713    0.0000 N   0  0  0  0  0  0  0  0  0  0  0  0
    2.3016    0.0000    0.0000 C   0  0  0  0  0  0  0  0  0  0  0  0
    1.1508   -1.9979    0.0000 C   0  0  0  0  0  0  0  0  0  0  0  0
    0.0000   -2.6692    0.0000 C   0  0  0  0  0  0  0  0  0  0  0  0
    0.0000   -3.9958    0.0000 O   0  0  0  0  0  0  0  0  0  0  0  0
  1  2  1  0  0  0  0
  2  3  1  0  0  0  0
  2  4  1  0  0  0  0
  4  5  1  0  0  0  0
  5  6  1  0  0  0  0
M  END
>  <ID>
4

>  <Formula>
C4H11NO

>  <Monoisotopic Mass>
89.084064

>  <SALT_NAME>
Deanol

$$$$

  ACD/Labs03081809272D

  8  7  0  0  0  0  0  0  0  0  1 V2000
    4.0007   -2.3044    0.0000 C   0  0  0  0  0  0  0  0  0  0  0  0
    3.3286   -3.4566    0.0000 C   0  0  0  0  0  0  0  0  0  0  0  0
    2.0003   -3.4566    0.0000 N   0  0  0  0  0  0  0  0  0  0  0  0
    1.3442   -4.6088    0.0000 C   0  0  0  0  0  0  0  0  0  0  0  0
    0.0000   -4.6088    0.0000 C   0  0  0  0  0  0  0  0  0  0  0  0
    1.3442   -2.3044    0.0000 C   0  0  0  0  0  0  0  0  0  0  0  0
    2.0003   -1.1522    0.0000 C   0  0  0  0  0  0  0  0  0  0  0  0
    1.3442    0.0000    0.0000 O   0  0  0  0  0  0  0  0  0  0  0  0
  1  2  1  0  0  0  0
  2  3  1  0  0  0  0
  3  4  1  0  0  0  0
  3  6  1  0  0  0  0
  4  5  1  0  0  0  0
  6  7  1  0  0  0  0
  7  8  1  0  0  0  0
M  END
>  <ID>
5

>  <Formula>
C6H15NO

>  <Monoisotopic Mass>
117.115364

>  <SALT_NAME>
2-(Diethylamino)ethanol

$$$$

  ACD/Labs03081809272D

  4  3  0  0  0  0  0  0  0  0  1 V2000
    0.0000    0.0000    0.0000 N   0  0  0  0  0  0  0  0  0  0  0  0
    1.3281    0.0000    0.0000 C   0  0  0  0  0  0  0  0  0  0  0  0
    2.0002   -1.1521    0.0000 C   0  0  0  0  0  0  0  0  0  0  0  0
    3.3283   -1.1521    0.0000 O   0  0  0  0  0  0  0  0  0  0  0  0
  1  2  1  0  0  0  0
  2  3  1  0  0  0  0
  3  4  1  0  0  0  0
M  END
>  <ID>
6

>  <Formula>
C2H7NO

>  <Monoisotopic Mass>
61.052764

>  <SALT_NAME>
Ethanolamine

$$$$

  ACD/Labs03081809272D

  4  3  0  0  0  0  0  0  0  0  1 V2000
    0.0000    0.0000    0.0000 N   0  0  0  0  0  0  0  0  0  0  0  0
    1.3281    0.0000    0.0000 C   0  0  0  0  0  0  0  0  0  0  0  0
    2.0002   -1.1521    0.0000 C   0  0  0  0  0  0  0  0  0  0  0  0
    3.3283   -1.1521    0.0000 N   0  0  0  0  0  0  0  0  0  0  0  0
  1  2  1  0  0  0  0
  2  3  1  0  0  0  0
  3  4  1  0  0  0  0
M  END
>  <ID>
7

>  <Formula>
C2H8N2

>  <Monoisotopic Mass>
60.068748

>  <SALT_NAME>
Ethylenediamine

$$$$

  ACD/Labs03081809272D

 13 12  0  0  0  0  0  0  0  0  1 V2000
    4.2572    0.0000    0.0000 C   0  0  0  0  0  0  0  0  0  0  0  0
    4.2572   -1.2269    0.0000 N   0  0  0  0  0  0  0  0  0  0  0  0
    3.1929   -1.8477    0.0000 C   0  0  0  0  0  0  0  0  0  0  0  0
    3.1929   -3.0747    0.0000 C   0  0  0  0  0  0  0  0  0  0  0  0
    4.2572   -3.6807    0.0000 O   0  0  0  0  0  0  0  0  0  0  0  0
    2.1286   -3.6807    0.0000 C   0  0  0  0  0  0  0  0  0  0  0  0
    2.1286   -4.9076    0.0000 O   0  0  0  0  0  0  0  0  0  0  0  0
    1.0643   -3.0747    0.0000 C   0  0  0  0  0  0  0  0  0  0  0  0
    0.0000   -3.6807    0.0000 O   0  0  0  0  0  0  0  0  0  0  0  0
    1.0643   -1.8477    0.0000 C   0  0  0  0  0  0  0  0  0  0  0  0
    0.0000   -1.2269    0.0000 O   0  0  0  0  0  0  0  0  0  0  0  0
    2.1286   -1.2269    0.0000 C   0  0  0  0  0  0  0  0  0  0  0  0
    4.2572   -2.4538    0.0000 O   0  0  0  0  0  0  0  0  0  0  0  0
  1  2  1  0  0  0  0
  2  3  1  0  0  0  0
  3  4  1  0  0  0  0
  4  5  1  0  0  0  0
  4  6  1  0  0  0  0
  6  7  1  0  0  0  0
  6  8  1  0  0  0  0
  8  9  1  0  0  0  0
  8 10  1  0  0  0  0
 10 11  1  0  0  0  0
 10 12  1  0  0  0  0
 12 13  1  0  0  0  0
M  END
>  <ID>
8

>  <Formula>
C7H17NO5

>  <Monoisotopic Mass>
195.110673

>  <SALT_NAME>
DiMeglumine

$$$$

  ACD/Labs03081809272D

  4  3  0  0  0  0  0  0  0  0  1 V2000
    0.0000    0.0000    0.0000 C   0  0  0  0  0  0  0  0  0  0  0  0
    0.6578   -1.1551    0.0000 C   0  0  0  0  0  0  0  0  0  0  0  0
    1.9893   -1.1551    0.0000 O   0  0  0  0  0  0  0  0  0  0  0  0
    0.0000   -2.3102    0.0000 O   0  0  0  0  0  0  0  0  0  0  0  0
  1  2  1  0  0  0  0
  2  3  2  0  0  0  0
  2  4  1  0  0  0  0
M  END
>  <ID>
9

>  <Formula>
C2H4O2

>  <Monoisotopic Mass>
60.021129

>  <SALT_NAME>
Acetate Uncharged

$$$$

  ACD/Labs03081809272D

  4  3  0  0  0  0  0  0  0  0  1 V2000
    0.0000    0.0000    0.0000 C   0  0  0  0  0  0  0  0  0  0  0  0
    0.6578   -1.1551    0.0000 C   0  0  0  0  0  0  0  0  0  0  0  0
    1.9893   -1.1551    0.0000 O   0  0  0  0  0  0  0  0  0  0  0  0
    0.0000   -2.3102    0.0000 C   0  0  0  0  0  0  0  0  0  0  0  0
  1  2  1  0  0  0  0
  2  3  2  0  0  0  0
  2  4  1  0  0  0  0
M  END
>  <ID>
10

>  <Formula>
C3H6O

>  <Monoisotopic Mass>
58.041865

>  <SALT_NAME>
Acetone

$$$$

  ACD/Labs03081809272D

  8  7  0  0  0  0  0  0  0  0  1 V2000
    0.0000   -1.1502    0.0000 C   0  0  0  0  0  0  0  0  0  0  0  0
    1.3260   -1.1502    0.0000 C   0  0  0  0  0  0  0  0  0  0  0  0
    1.9969    0.0000    0.0000 O   0  0  0  0  0  0  0  0  0  0  0  0
    1.9969   -2.3004    0.0000 N   0  0  0  0  0  0  0  0  0  0  0  0
    1.3260   -3.4507    0.0000 C   0  0  0  0  0  0  0  0  0  0  0  0
    1.9969   -4.6009    0.0000 C   0  0  0  0  0  0  0  0  0  0  0  0
    3.3229   -4.6009    0.0000 O   0  0  0  0  0  0  0  0  0  0  0  0
    1.3260   -5.7511    0.0000 O   0  0  0  0  0  0  0  0  0  0  0  0
  1  2  1  0  0  0  0
  2  3  2  0  0  0  0
  2  4  1  0  0  0  0
  4  5  1  0  0  0  0
  5  6  1  0  0  0  0
  6  7  2  0  0  0  0
  6  8  1  0  0  0  0
M  END
>  <ID>
11

>  <Formula>
C4H7NO3

>  <Monoisotopic Mass>
117.042593

>  <SALT_NAME>
Aceturate Uncharged

$$$$

  ACD/Labs03081809272D

 20 19  0  0  0  0  0  0  0  0  1 V2000
    0.0000    0.0000    0.0000 C   0  0  0  0  0  0  0  0  0  0  0  0
    0.6588   -1.1569    0.0000 C   0  0  0  0  0  0  0  0  0  0  0  0
    0.0000   -2.3138    0.0000 C   0  0  0  0  0  0  0  0  0  0  0  0
    0.6588   -3.4708    0.0000 C   0  0  0  0  0  0  0  0  0  0  0  0
    0.0000   -4.6277    0.0000 C   0  0  0  0  0  0  0  0  0  0  0  0
    0.6588   -5.7685    0.0000 C   0  0  0  0  0  0  0  0  0  0  0  0
    0.0000   -6.9254    0.0000 C   0  0  0  0  0  0  0  0  0  0  0  0
    0.6588   -8.0824    0.0000 C   0  0  0  0  0  0  0  0  0  0  0  0
    0.0000   -9.2393    0.0000 C   0  0  0  0  0  0  0  0  0  0  0  0
    0.6588  -10.3962    0.0000 C   0  0  0  0  0  0  0  0  0  0  0  0
    0.0000  -11.5531    0.0000 C   0  0  0  0  0  0  0  0  0  0  0  0
    0.6588  -12.7100    0.0000 C   0  0  0  0  0  0  0  0  0  0  0  0
    0.0000  -13.8670    0.0000 C   0  0  0  0  0  0  0  0  0  0  0  0
    0.6588  -15.0239    0.0000 C   0  0  0  0  0  0  0  0  0  0  0  0
    0.0000  -16.1647    0.0000 C   0  0  0  0  0  0  0  0  0  0  0  0
    0.6588  -17.3216    0.0000 C   0  0  0  0  0  0  0  0  0  0  0  0
    0.0000  -18.4786    0.0000 C   0  0  0  0  0  0  0  0  0  0  0  0
    0.6588  -19.6355    0.0000 C   0  0  0  0  0  0  0  0  0  0  0  0
    1.9925  -19.6355    0.0000 O   0  0  0  0  0  0  0  0  0  0  0  0
    0.0000  -20.7924    0.0000 O   0  0  0  0  0  0  0  0  0  0  0  0
  1  2  1  0  0  0  0
  2  3  1  0  0  0  0
  3  4  1  0  0  0  0
  4  5  1  0  0  0  0
  5  6  1  0  0  0  0
  6  7  1  0  0  0  0
  7  8  1  0  0  0  0
  8  9  1  0  0  0  0
  9 10  1  0  0  0  0
 10 11  1  0  0  0  0
 11 12  1  0  0  0  0
 12 13  1  0  0  0  0
 13 14  1  0  0  0  0
 14 15  1  0  0  0  0
 15 16  1  0  0  0  0
 16 17  1  0  0  0  0
 17 18  1  0  0  0  0
 18 19  2  0  0  0  0
 18 20  1  0  0  0  0
M  END
>  <ID>
12

>  <Formula>
C18H36O2

>  <Monoisotopic Mass>
284.271530

>  <SALT_NAME>
Acistrate Or Stearate

$$$$

  ACD/Labs03081809272D

 10  9  0  0  0  0  0  0  0  0  1 V2000
    0.0000   -1.1499    0.0000 O   0  0  0  0  0  0  0  0  0  0  0  0
    1.3256   -1.1499    0.0000 C   0  0  0  0  0  0  0  0  0  0  0  0
    1.9964    0.0000    0.0000 O   0  0  0  0  0  0  0  0  0  0  0  0
    1.9964   -2.2998    0.0000 C   0  0  0  0  0  0  0  0  0  0  0  0
    1.3256   -3.4497    0.0000 C   0  0  0  0  0  0  0  0  0  0  0  0
    1.9964   -4.5997    0.0000 C   0  0  0  0  0  0  0  0  0  0  0  0
    1.3256   -5.7496    0.0000 C   0  0  0  0  0  0  0  0  0  0  0  0
    1.9964   -6.8995    0.0000 C   0  0  0  0  0  0  0  0  0  0  0  0
    3.3220   -6.8995    0.0000 O   0  0  0  0  0  0  0  0  0  0  0  0
    1.3256   -8.0494    0.0000 O   0  0  0  0  0  0  0  0  0  0  0  0
  1  2  1  0  0  0  0
  2  3  2  0  0  0  0
  2  4  1  0  0  0  0
  4  5  1  0  0  0  0
  5  6  1  0  0  0  0
  6  7  1  0  0  0  0
  7  8  1  0  0  0  0
  8  9  2  0  0  0  0
  8 10  1  0  0  0  0
M  END
>  <ID>
13

>  <Formula>
C6H10O4

>  <Monoisotopic Mass>
146.057909

>  <SALT_NAME>
Adipate

$$$$

  ACD/Labs03081809272D

  1  0  0  0  0  0  0  0  0  0  1 V2000
    0.0000    0.0000    0.0000 Al  0  0  0  0  0  0  0  0  0  0  0  0
M  END
>  <ID>
14

>  <Formula>
Al

>  <Monoisotopic Mass>
26.981538

>  <SALT_NAME>
Aluminium

$$$$

  ACD/Labs03081809272D

  1  0  0  0  0  0  0  0  0  0  1 V2000
    0.0000    0.0000    0.0000 N   0  0  0  0  0  0  0  0  0  0  0  0
M  END
>  <ID>
15

>  <Formula>
H3N

>  <Monoisotopic Mass>
17.026549

>  <SALT_NAME>
Ammonia Or Ammonium

$$$$

  ACD/Labs03081809272D

 12 12  0  0  0  0  0  0  0  0  1 V2000
    0.0000   -0.5608    0.0000 O   0  0  0  0  0  0  0  0  0  0  0  0
    0.8973   -1.5382    0.0000 C   0  0  0  0  0  0  0  0  0  0  0  0
    2.1952   -1.2658    0.0000 C   0  0  0  0  0  0  0  0  0  0  0  0
    2.5957    0.0000    0.0000 O   0  0  0  0  0  0  0  0  0  0  0  0
    3.0764   -2.2592    0.0000 C   0  0  0  0  0  0  0  0  0  0  0  0
    4.4063   -2.1150    0.0000 O   0  0  0  0  0  0  0  0  0  0  0  0
    4.9511   -3.3328    0.0000 C   0  0  0  0  0  0  0  0  0  0  0  0
    6.2490   -3.6052    0.0000 O   0  0  0  0  0  0  0  0  0  0  0  0
    3.9577   -4.2141    0.0000 C   0  0  0  0  0  0  0  0  0  0  0  0
    2.8040   -3.5571    0.0000 C   0  0  0  0  0  0  0  0  0  0  0  0
    1.5863   -4.1019    0.0000 O   0  0  0  0  0  0  0  0  0  0  0  0
    4.1019   -5.5440    0.0000 O   0  0  0  0  0  0  0  0  0  0  0  0
  1  2  1  0  0  0  0
  2  3  1  0  0  0  0
  3  4  1  0  0  0  0
  3  5  1  0  0  0  0
  5  6  1  0  0  0  0
  5 10  1  0  0  0  0
  6  7  1  0  0  0  0
  7  8  2  0  0  0  0
  7  9  1  0  0  0  0
  9 10  2  3  0  0  0
  9 12  1  0  0  0  0
 10 11  1  0  0  0  0
M  END
>  <ID>
16

>  <Formula>
C6H8O6

>  <Monoisotopic Mass>
176.032088

>  <SALT_NAME>
Ascorbate

$$$$

  ACD/Labs03081809272D

  9  8  0  0  0  0  0  0  0  0  1 V2000
    0.0000   -3.9913    0.0000 N   0  0  0  0  0  0  0  0  0  0  0  0
    1.1541   -3.3341    0.0000 C   0  0  0  0  0  0  0  0  0  0  0  0
    1.1541   -2.0037    0.0000 C   0  0  0  0  0  0  0  0  0  0  0  0
    2.3082   -1.3304    0.0000 C   0  0  0  0  0  0  0  0  0  0  0  0
    2.3082    0.0000    0.0000 O   0  0  0  0  0  0  0  0  0  0  0  0
    3.4624   -1.9877    0.0000 O   0  0  0  0  0  0  0  0  0  0  0  0
    2.3082   -3.9913    0.0000 C   0  0  0  0  0  0  0  0  0  0  0  0
    3.4624   -3.3341    0.0000 O   0  0  0  0  0  0  0  0  0  0  0  0
    2.3082   -5.3218    0.0000 O   0  0  0  0  0  0  0  0  0  0  0  0
  1  2  1  0  0  0  0
  2  3  1  0  0  0  0
  2  7  1  0  0  0  0
  3  4  1  0  0  0  0
  4  5  2  0  0  0  0
  4  6  1  0  0  0  0
  7  8  2  0  0  0  0
  7  9  1  0  0  0  0
M  END
>  <ID>
17

>  <Formula>
C4H7NO4

>  <Monoisotopic Mass>
133.037508

>  <SALT_NAME>
Aspartate

$$$$

  ACD/Labs03081809272D

  1  0  0  0  0  0  0  0  0  0  1 V2000
    0.0000    0.0000    0.0000 Ba  0  0  0  0  0  0  0  0  0  0  0  0
M  END
>  <ID>
18

>  <Formula>
Ba

>  <Monoisotopic Mass>
137.905242

>  <SALT_NAME>
Barium

$$$$

  ACD/Labs03081809272D

 16 17  0  0  0  0  0  0  0  0  1 V2000
    3.9874   -4.6120    0.0000 C   0  0  0  0  0  0  0  0  0  0  0  0
    2.6583   -4.6120    0.0000 C   0  0  0  0  0  0  0  0  0  0  0  0
    2.0017   -5.7650    0.0000 C   0  0  0  0  0  0  0  0  0  0  0  0
    2.6583   -6.9180    0.0000 C   0  0  0  0  0  0  0  0  0  0  0  0
    2.0017   -8.0710    0.0000 C   0  0  0  0  0  0  0  0  0  0  0  0
    0.6726   -8.0710    0.0000 C   0  0  0  0  0  0  0  0  0  0  0  0
    0.0000   -6.9180    0.0000 C   0  0  0  0  0  0  0  0  0  0  0  0
    0.6726   -5.7650    0.0000 C   0  0  0  0  0  0  0  0  0  0  0  0
    4.6600   -3.4590    0.0000 N   0  0  0  0  0  0  0  0  0  0  0  0
    5.9892   -3.4590    0.0000 C   0  0  0  0  0  0  0  0  0  0  0  0
    6.6457   -2.3060    0.0000 C   0  0  0  0  0  0  0  0  0  0  0  0
    5.9892   -1.1530    0.0000 C   0  0  0  0  0  0  0  0  0  0  0  0
    6.6457    0.0000    0.0000 C   0  0  0  0  0  0  0  0  0  0  0  0
    7.9749    0.0000    0.0000 C   0  0  0  0  0  0  0  0  0  0  0  0
    8.6475   -1.1530    0.0000 C   0  0  0  0  0  0  0  0  0  0  0  0
    7.9749   -2.3060    0.0000 C   0  0  0  0  0  0  0  0  0  0  0  0
  1  2  1  0  0  0  0
  1  9  1  0  0  0  0
  2  3  1  0  0  0  0
  3  4  2  0  0  0  0
  3  8  1  0  0  0  0
  4  5  1  0  0  0  0
  5  6  2  0  0  0  0
  6  7  1  0  0  0  0
  7  8  2  0  0  0  0
  9 10  1  0  0  0  0
 10 11  1  0  0  0  0
 11 12  2  0  0  0  0
 11 16  1  0  0  0  0
 12 13  1  0  0  0  0
 13 14  2  0  0  0  0
 14 15  1  0  0  0  0
 15 16  2  0  0  0  0
M  END
>  <ID>
19

>  <Formula>
C15H17N

>  <Monoisotopic Mass>
211.136100

>  <SALT_NAME>
Benethamine

$$$$

  ACD/Labs03081809272D

 18 19  0  0  0  0  0  0  0  0  1 V2000
    5.9863   -4.6098    0.0000 C   0  0  0  0  0  0  0  0  0  0  0  0
    4.6578   -4.6098    0.0000 C   0  0  0  0  0  0  0  0  0  0  0  0
    3.9856   -5.7622    0.0000 N   0  0  0  0  0  0  0  0  0  0  0  0
    2.6570   -5.7622    0.0000 C   0  0  0  0  0  0  0  0  0  0  0  0
    1.9848   -6.9147    0.0000 C   0  0  0  0  0  0  0  0  0  0  0  0
    2.6570   -8.0671    0.0000 C   0  0  0  0  0  0  0  0  0  0  0  0
    1.9848   -9.2196    0.0000 C   0  0  0  0  0  0  0  0  0  0  0  0
    0.6563   -9.2196    0.0000 C   0  0  0  0  0  0  0  0  0  0  0  0
    0.0000   -8.0671    0.0000 C   0  0  0  0  0  0  0  0  0  0  0  0
    0.6563   -6.9147    0.0000 C   0  0  0  0  0  0  0  0  0  0  0  0
    6.6426   -3.4573    0.0000 N   0  0  0  0  0  0  0  0  0  0  0  0
    7.9711   -3.4573    0.0000 C   0  0  0  0  0  0  0  0  0  0  0  0
    8.6434   -2.3049    0.0000 C   0  0  0  0  0  0  0  0  0  0  0  0
    7.9711   -1.1524    0.0000 C   0  0  0  0  0  0  0  0  0  0  0  0
    8.6434    0.0000    0.0000 C   0  0  0  0  0  0  0  0  0  0  0  0
    9.9719    0.0000    0.0000 C   0  0  0  0  0  0  0  0  0  0  0  0
   10.6281   -1.1524    0.0000 C   0  0  0  0  0  0  0  0  0  0  0  0
    9.9719   -2.3049    0.0000 C   0  0  0  0  0  0  0  0  0  0  0  0
  1  2  1  0  0  0  0
  1 11  1  0  0  0  0
  2  3  1  0  0  0  0
  3  4  1  0  0  0  0
  4  5  1  0  0  0  0
  5  6  2  0  0  0  0
  5 10  1  0  0  0  0
  6  7  1  0  0  0  0
  7  8  2  0  0  0  0
  8  9  1  0  0  0  0
  9 10  2  0  0  0  0
 11 12  1  0  0  0  0
 12 13  1  0  0  0  0
 13 14  2  0  0  0  0
 13 18  1  0  0  0  0
 14 15  1  0  0  0  0
 15 16  2  0  0  0  0
 16 17  1  0  0  0  0
 17 18  2  0  0  0  0
M  END
>  <ID>
20

>  <Formula>
C16H20N2

>  <Monoisotopic Mass>
240.162649

>  <SALT_NAME>
Benzathine

$$$$

  ACD/Labs03081809272D

  9  9  0  0  0  0  0  0  0  0  1 V2000
    0.0000   -1.1520    0.0000 O   0  0  0  0  0  0  0  0  0  0  0  0
    1.3280   -1.1520    0.0000 C   0  0  0  0  0  0  0  0  0  0  0  0
    2.0000    0.0000    0.0000 O   0  0  0  0  0  0  0  0  0  0  0  0
    2.0000   -2.3040    0.0000 C   0  0  0  0  0  0  0  0  0  0  0  0
    3.3280   -2.3040    0.0000 C   0  0  0  0  0  0  0  0  0  0  0  0
    4.0000   -3.4560    0.0000 C   0  0  0  0  0  0  0  0  0  0  0  0
    3.3280   -4.6080    0.0000 C   0  0  0  0  0  0  0  0  0  0  0  0
    2.0000   -4.6080    0.0000 C   0  0  0  0  0  0  0  0  0  0  0  0
    1.3440   -3.4560    0.0000 C   0  0  0  0  0  0  0  0  0  0  0  0
  1  2  1  0  0  0  0
  2  3  2  0  0  0  0
  2  4  1  0  0  0  0
  4  5  2  0  0  0  0
  4  9  1  0  0  0  0
  5  6  1  0  0  0  0
  6  7  2  0  0  0  0
  7  8  1  0  0  0  0
  8  9  2  0  0  0  0
M  END
>  <ID>
21

>  <Formula>
C7H6O2

>  <Monoisotopic Mass>
122.036779

>  <SALT_NAME>
Benzoate

$$$$

  ACD/Labs03081809272D

 10 10  0  0  0  0  0  0  0  0  1 V2000
    1.5047   -0.4962    0.0000 O   0  0  0  0  0  0  0  0  0  0  0  0
    2.6573   -1.1526    0.0000 S   0  0  0  0  0  0  0  0  0  0  0  0
    3.8099   -1.8249    0.0000 O   0  0  0  0  0  0  0  0  0  0  0  0
    3.3296    0.0000    0.0000 O   0  0  0  0  0  0  0  0  0  0  0  0
    2.0010   -2.3051    0.0000 C   0  0  0  0  0  0  0  0  0  0  0  0
    2.6573   -3.4577    0.0000 C   0  0  0  0  0  0  0  0  0  0  0  0
    2.0010   -4.6103    0.0000 C   0  0  0  0  0  0  0  0  0  0  0  0
    0.6723   -4.6103    0.0000 C   0  0  0  0  0  0  0  0  0  0  0  0
    0.0000   -3.4577    0.0000 C   0  0  0  0  0  0  0  0  0  0  0  0
    0.6723   -2.3051    0.0000 C   0  0  0  0  0  0  0  0  0  0  0  0
  1  2  1  0  0  0  0
  2  3  2  0  0  0  0
  2  4  2  0  0  0  0
  2  5  1  0  0  0  0
  5  6  2  0  0  0  0
  5 10  1  0  0  0  0
  6  7  1  0  0  0  0
  7  8  2  0  0  0  0
  8  9  1  0  0  0  0
  9 10  2  0  0  0  0
M  END
>  <ID>
22

>  <Formula>
C6H6O3S

>  <Monoisotopic Mass>
158.003764

>  <SALT_NAME>
Besilate Or Besylate

$$$$

  ACD/Labs03081809272D

  1  0  0  0  0  0  0  0  0  0  1 V2000
    0.0000    0.0000    0.0000 Bi  0  0  0  0  0  0  0  0  0  0  0  0
M  END
>  <ID>
23

>  <Formula>
Bi

>  <Monoisotopic Mass>
208.980400

>  <SALT_NAME>
Bismuth

$$$$

  ACD/Labs03081809272D

  1  0  0  0  0  0  0  0  0  0  1 V2000
    0.0000    0.0000    0.0000 Br  0  0  0  0  0  0  0  0  0  0  0  0
M  END
>  <ID>
24

>  <Formula>
HBr

>  <Monoisotopic Mass>
79.926155

>  <SALT_NAME>
Bromide

$$$$

  ACD/Labs03081809272D

  5  4  0  0  0  0  0  0  0  0  1 V2000
    3.9915    0.0000    0.0000 C   0  0  0  0  0  0  0  0  0  0  0  0
    3.3209   -1.1495    0.0000 C   0  0  0  0  0  0  0  0  0  0  0  0
    1.9957   -1.1495    0.0000 C   0  0  0  0  0  0  0  0  0  0  0  0
    1.3411   -2.2991    0.0000 C   0  0  0  0  0  0  0  0  0  0  0  0
    0.0000   -2.2991    0.0000 O   0  0  0  0  0  0  0  0  0  0  0  0
  1  2  1  0  0  0  0
  2  3  1  0  0  0  0
  3  4  1  0  0  0  0
  4  5  2  0  0  0  0
M  END
>  <ID>
25

>  <Formula>
C4H8O

>  <Monoisotopic Mass>
72.057515

>  <SALT_NAME>
Butyraldehyde

$$$$

  ACD/Labs03081809272D

  8  7  0  0  0  0  0  0  0  0  1 V2000
    1.9969    0.0000    0.0000 C   0  0  0  0  0  0  0  0  0  0  0  0
    2.6679   -1.1502    0.0000 C   0  0  0  0  0  0  0  0  0  0  0  0
    1.9969   -2.3004    0.0000 C   0  0  0  0  0  0  0  0  0  0  0  0
    2.6519   -3.4507    0.0000 C   0  0  0  0  0  0  0  0  0  0  0  0
    3.9938   -3.4507    0.0000 O   0  0  0  0  0  0  0  0  0  0  0  0
    1.9969   -4.6009    0.0000 O   0  0  0  0  0  0  0  0  0  0  0  0
    0.6710   -4.6009    0.0000 C   0  0  0  0  0  0  0  0  0  0  0  0
    0.0000   -5.7511    0.0000 C   0  0  0  0  0  0  0  0  0  0  0  0
  1  2  1  0  0  0  0
  2  3  1  0  0  0  0
  3  4  1  0  0  0  0
  4  5  2  0  0  0  0
  4  6  1  0  0  0  0
  6  7  1  0  0  0  0
  7  8  1  0  0  0  0
M  END
>  <ID>
26

>  <Formula>
C6H12O2

>  <Monoisotopic Mass>
116.083730

>  <SALT_NAME>
Butyrate

$$$$

  ACD/Labs03081809272D

  1  0  0  0  0  0  0  0  0  0  1 V2000
    0.0000    0.0000    0.0000 Ca  0  0  0  0  0  0  0  0  0  0  0  0
M  END
>  <ID>
27

>  <Formula>
Ca

>  <Monoisotopic Mass>
39.962591

>  <SALT_NAME>
Calcium

$$$$

  ACD/Labs03081809272D

 15 16  0  0  0  0  0  0  0  0  1 V2000
    6.0316   -2.6074    0.0000 C   0  0  0  0  0  0  0  0  0  0  0  0
    4.9007   -1.9634    0.0000 C   0  0  0  0  0  0  0  0  0  0  0  0
    4.9007   -3.2671    0.0000 C   0  0  0  0  0  0  0  0  0  0  0  0
    5.6546   -0.6597    0.0000 C   0  0  0  0  0  0  0  0  0  0  0  0
    5.6546   -1.9634    0.0000 C   0  0  0  0  0  0  0  0  0  0  0  0
    4.5237   -2.6074    0.0000 C   0  0  0  0  0  0  0  0  0  0  0  0
    3.3928   -1.9634    0.0000 C   0  0  0  0  0  0  0  0  0  0  0  0
    2.2618   -2.6074    0.0000 C   0  0  0  0  0  0  0  0  0  0  0  0
    1.1309   -1.9634    0.0000 S   0  0  0  0  0  0  0  0  0  0  0  0
    0.4869   -3.0943    0.0000 O   0  0  0  0  0  0  0  0  0  0  0  0
    1.7906   -0.8325    0.0000 O   0  0  0  0  0  0  0  0  0  0  0  0
    0.0000   -1.3037    0.0000 O   0  0  0  0  0  0  0  0  0  0  0  0
    3.3928   -0.6597    0.0000 C   0  0  0  0  0  0  0  0  0  0  0  0
    2.2618    0.0000    0.0000 O   0  0  0  0  0  0  0  0  0  0  0  0
    4.5237    0.0000    0.0000 C   0  0  0  0  0  0  0  0  0  0  0  0
  1  2  1  0  0  0  0
  2  3  1  0  0  0  0
  2  4  1  0  0  0  0
  2  7  1  0  0  0  0
  4  5  1  0  0  0  0
  4 15  1  0  0  0  0
  5  6  1  0  0  0  0
  6  7  1  0  0  0  0
  7  8  1  0  0  0  0
  7 13  1  0  0  0  0
  8  9  1  0  0  0  0
  9 10  2  0  0  0  0
  9 11  2  0  0  0  0
  9 12  1  0  0  0  0
 13 14  2  0  0  0  0
 13 15  1  0  0  0  0
M  END
>  <ID>
28

>  <Formula>
C10H16O4S

>  <Monoisotopic Mass>
232.076929

>  <SALT_NAME>
Camsilate Or Camsylate Uncharged

$$$$

  ACD/Labs03081809272D

  4  3  0  0  0  0  0  0  0  0  1 V2000
    0.0000    0.0000    0.0000 O   0  0  0  0  0  0  0  0  0  0  0  0
    0.6578   -1.1551    0.0000 C   0  0  0  0  0  0  0  0  0  0  0  0
    1.9893   -1.1551    0.0000 O   0  0  0  0  0  0  0  0  0  0  0  0
    0.0000   -2.3102    0.0000 O   0  0  0  0  0  0  0  0  0  0  0  0
  1  2  1  0  0  0  0
  2  3  2  0  0  0  0
  2  4  1  0  0  0  0
M  END
>  <ID>
29

>  <Formula>
CH2O3

>  <Monoisotopic Mass>
62.000394

>  <SALT_NAME>
Carbonate

$$$$

  ACD/Labs03081809272D

  1  0  0  0  0  0  0  0  0  0  1 V2000
    0.0000    0.0000    0.0000 Cl  0  0  0  0  0  0  0  0  0  0  0  0
M  END
>  <ID>
30

>  <Formula>
HCl

>  <Monoisotopic Mass>
35.976678

>  <SALT_NAME>
Chloride

$$$$

  ACD/Labs03081809272D

  7  6  0  0  0  0  0  0  0  0  2 V2000
    0.4792    0.0000    0.0000 O   0  0  0  0  0  0  0  0  0  0  0  0
    1.1500   -1.1500    0.0000 C   0  0  0  0  0  0  0  0  0  0  0  0
    0.4792   -2.2999    0.0000 C   0  0  0  0  0  0  0  0  0  0  0  0
    1.1500   -3.4499    0.0000 N   0  3  0  0  0  0  0  0  0  0  0  0
    2.2999   -2.7791    0.0000 C   0  0  0  0  0  0  0  0  0  0  0  0
    0.0000   -4.1048    0.0000 C   0  0  0  0  0  0  0  0  0  0  0  0
    1.8208   -4.5999    0.0000 C   0  0  0  0  0  0  0  0  0  0  0  0
  1  2  1  0  0  0  0
  2  3  1  0  0  0  0
  3  4  1  0  0  0  0
  4  5  1  0  0  0  0
  4  6  1  0  0  0  0
  4  7  1  0  0  0  0
M  CHG  1   4   1
M  END
>  <ID>
31

>  <Formula>
C5H14NO+

>  <Monoisotopic Mass>
104.106990

>  <SALT_NAME>
Choline

$$$$

  ACD/Labs03081809272D

 13 12  0  0  0  0  0  0  0  0  1 V2000
    2.3024   -3.8054    0.0000 O   0  0  0  0  0  0  0  0  0  0  0  0
    1.1512   -3.1338    0.0000 C   0  0  0  0  0  0  0  0  0  0  0  0
    0.0000   -3.8054    0.0000 O   0  0  0  0  0  0  0  0  0  0  0  0
    1.1512   -1.8067    0.0000 C   0  0  0  0  0  0  0  0  0  0  0  0
    2.3024   -1.1512    0.0000 C   0  0  0  0  0  0  0  0  0  0  0  0
    1.6469    0.0000    0.0000 O   0  0  0  0  0  0  0  0  0  0  0  0
    3.4536   -0.4797    0.0000 C   0  0  0  0  0  0  0  0  0  0  0  0
    4.6048   -1.1512    0.0000 C   0  0  0  0  0  0  0  0  0  0  0  0
    5.7560   -0.4797    0.0000 O   0  0  0  0  0  0  0  0  0  0  0  0
    4.6048   -2.4783    0.0000 O   0  0  0  0  0  0  0  0  0  0  0  0
    2.9739   -2.3024    0.0000 C   0  0  0  0  0  0  0  0  0  0  0  0
    4.3010   -2.3024    0.0000 O   0  0  0  0  0  0  0  0  0  0  0  0
    2.3024   -3.4536    0.0000 O   0  0  0  0  0  0  0  0  0  0  0  0
  1  2  1  0  0  0  0
  2  3  2  0  0  0  0
  2  4  1  0  0  0  0
  4  5  1  0  0  0  0
  5  6  1  0  0  0  0
  5  7  1  0  0  0  0
  5 11  1  0  0  0  0
  7  8  1  0  0  0  0
  8  9  2  0  0  0  0
  8 10  1  0  0  0  0
 11 12  2  0  0  0  0
 11 13  1  0  0  0  0
M  END
>  <ID>
32

>  <Formula>
C6H8O7

>  <Monoisotopic Mass>
192.027003

>  <SALT_NAME>
Citrate

$$$$

  ACD/Labs03081809272D

 11 11  0  0  0  0  0  0  0  0  1 V2000
    5.2650   -1.5043    0.0000 O   0  0  0  0  0  0  0  0  0  0  0  0
    4.6089   -2.6565    0.0000 S   0  0  0  0  0  0  0  0  0  0  0  0
    3.9368   -3.8088    0.0000 O   0  0  0  0  0  0  0  0  0  0  0  0
    5.7611   -3.3287    0.0000 O   0  0  0  0  0  0  0  0  0  0  0  0
    3.4567   -2.0004    0.0000 C   0  0  0  0  0  0  0  0  0  0  0  0
    2.3045   -2.6565    0.0000 C   0  0  0  0  0  0  0  0  0  0  0  0
    1.1522   -2.0004    0.0000 C   0  0  0  0  0  0  0  0  0  0  0  0
    1.1522   -0.6721    0.0000 C   0  0  0  0  0  0  0  0  0  0  0  0
    0.0000    0.0000    0.0000 Cl  0  0  0  0  0  0  0  0  0  0  0  0
    2.3045    0.0000    0.0000 C   0  0  0  0  0  0  0  0  0  0  0  0
    3.4567   -0.6721    0.0000 C   0  0  0  0  0  0  0  0  0  0  0  0
  1  2  1  0  0  0  0
  2  3  2  0  0  0  0
  2  4  2  0  0  0  0
  2  5  1  0  0  0  0
  5  6  2  0  0  0  0
  5 11  1  0  0  0  0
  6  7  1  0  0  0  0
  7  8  2  0  0  0  0
  8  9  1  0  0  0  0
  8 10  1  0  0  0  0
 10 11  2  0  0  0  0
M  END
>  <ID>
33

>  <Formula>
C6H5ClO3S

>  <Monoisotopic Mass>
191.964792

>  <SALT_NAME>
Closylate

$$$$

  ACD/Labs03081809272D

 11 11  0  0  0  0  0  0  0  0  1 V2000
    0.4961   -3.1366    0.0000 O   0  0  0  0  0  0  0  0  0  0  0  0
    1.1522   -1.9844    0.0000 S   0  0  0  0  0  0  0  0  0  0  0  0
    1.8244   -0.8322    0.0000 O   0  0  0  0  0  0  0  0  0  0  0  0
    0.0000   -1.3283    0.0000 O   0  0  0  0  0  0  0  0  0  0  0  0
    2.3045   -2.6565    0.0000 N   0  0  0  0  0  0  0  0  0  0  0  0
    3.4567   -1.9844    0.0000 C   0  0  0  0  0  0  0  0  0  0  0  0
    3.4567   -0.6561    0.0000 C   0  0  0  0  0  0  0  0  0  0  0  0
    4.6089    0.0000    0.0000 C   0  0  0  0  0  0  0  0  0  0  0  0
    5.7611   -0.6561    0.0000 C   0  0  0  0  0  0  0  0  0  0  0  0
    5.7611   -1.9844    0.0000 C   0  0  0  0  0  0  0  0  0  0  0  0
    4.6089   -2.6565    0.0000 C   0  0  0  0  0  0  0  0  0  0  0  0
  1  2  1  0  0  0  0
  2  3  2  0  0  0  0
  2  4  2  0  0  0  0
  2  5  1  0  0  0  0
  5  6  1  0  0  0  0
  6  7  1  0  0  0  0
  6 11  1  0  0  0  0
  7  8  1  0  0  0  0
  8  9  1  0  0  0  0
  9 10  1  0  0  0  0
 10 11  1  0  0  0  0
M  END
>  <ID>
34

>  <Formula>
C6H13NO3S

>  <Monoisotopic Mass>
179.061613

>  <SALT_NAME>
Cyclamate

$$$$

  ACD/Labs03081809272D

  6  5  0  0  0  0  0  0  0  0  1 V2000
    0.0000   -1.1508    0.0000 O   0  0  0  0  0  0  0  0  0  0  0  0
    1.3266   -1.1508    0.0000 C   0  0  0  0  0  0  0  0  0  0  0  0
    1.9979    0.0000    0.0000 O   0  0  0  0  0  0  0  0  0  0  0  0
    1.9979   -2.3016    0.0000 C   0  0  0  0  0  0  0  0  0  0  0  0
    3.3245   -2.3016    0.0000 Cl  0  0  0  0  0  0  0  0  0  0  0  0
    1.3266   -3.4524    0.0000 Cl  0  0  0  0  0  0  0  0  0  0  0  0
  1  2  1  0  0  0  0
  2  3  2  0  0  0  0
  2  4  1  0  0  0  0
  4  5  1  0  0  0  0
  4  6  1  0  0  0  0
M  END
>  <ID>
35

>  <Formula>
C2H2Cl2O2

>  <Monoisotopic Mass>
127.943185

>  <SALT_NAME>
Dichloroacetate

$$$$

  ACD/Labs03081809272D

  5  4  0  0  0  0  0  0  0  0  1 V2000
    3.9915    0.0000    0.0000 C   0  0  0  0  0  0  0  0  0  0  0  0
    3.3209   -1.1495    0.0000 C   0  0  0  0  0  0  0  0  0  0  0  0
    1.9957   -1.1495    0.0000 N   0  0  0  0  0  0  0  0  0  0  0  0
    1.3411   -2.2991    0.0000 C   0  0  0  0  0  0  0  0  0  0  0  0
    0.0000   -2.2991    0.0000 C   0  0  0  0  0  0  0  0  0  0  0  0
  1  2  1  0  0  0  0
  2  3  1  0  0  0  0
  3  4  1  0  0  0  0
  4  5  1  0  0  0  0
M  END
>  <ID>
36

>  <Formula>
C4H11N

>  <Monoisotopic Mass>
73.089149

>  <SALT_NAME>
Diethylamine

$$$$

  ACD/Labs03081809272D

  6  5  0  0  0  0  0  0  0  0  1 V2000
    1.8255   -3.4589    0.0000 C   0  0  0  0  0  0  0  0  0  0  0  0
    1.1530   -2.3059    0.0000 C   0  0  0  0  0  0  0  0  0  0  0  0
    0.0000   -2.9625    0.0000 C   0  0  0  0  0  0  0  0  0  0  0  0
    2.3059   -1.6334    0.0000 N   0  0  0  0  0  0  0  0  0  0  0  0
    0.4964   -1.1530    0.0000 C   0  0  0  0  0  0  0  0  0  0  0  0
    1.1530    0.0000    0.0000 O   0  0  0  0  0  0  0  0  0  0  0  0
  1  2  1  0  0  0  0
  2  3  1  0  0  0  0
  2  4  1  0  0  0  0
  2  5  1  0  0  0  0
  5  6  1  0  0  0  0
M  END
>  <ID>
37

>  <Formula>
C4H11NO

>  <Monoisotopic Mass>
89.084064

>  <SALT_NAME>
Dimethylethanolamine

$$$$

  ACD/Labs03081809272D

  4  3  0  0  0  0  0  0  0  0  1 V2000
    0.0000    0.0000    0.0000 C   0  0  0  0  0  0  0  0  0  0  0  0
    0.6578   -1.1551    0.0000 S   0  0  0  0  0  0  0  0  0  0  0  0
    1.9893   -1.1551    0.0000 O   0  0  0  0  0  0  0  0  0  0  0  0
    0.0000   -2.3102    0.0000 C   0  0  0  0  0  0  0  0  0  0  0  0
  1  2  1  0  0  0  0
  2  3  2  0  0  0  0
  2  4  1  0  0  0  0
M  END
>  <ID>
38

>  <Formula>
C2H6OS

>  <Monoisotopic Mass>
78.013935

>  <SALT_NAME>
Dimethylsulphoxide

$$$$

  ACD/Labs03081809272D

  7  6  0  0  0  0  0  0  0  0  1 V2000
    0.0000    0.0000    0.0000 O   0  0  0  0  0  0  0  0  0  0  0  0
    0.6701   -1.1488    0.0000 C   0  0  0  0  0  0  0  0  0  0  0  0
    0.0000   -2.2977    0.0000 C   0  0  0  0  0  0  0  0  0  0  0  0
    0.6701   -3.4465    0.0000 N   0  0  0  0  0  0  0  0  0  0  0  0
    0.0000   -4.5953    0.0000 C   0  0  0  0  0  0  0  0  0  0  0  0
    0.6701   -5.7441    0.0000 C   0  0  0  0  0  0  0  0  0  0  0  0
    0.0000   -6.8930    0.0000 O   0  0  0  0  0  0  0  0  0  0  0  0
  1  2  1  0  0  0  0
  2  3  1  0  0  0  0
  3  4  1  0  0  0  0
  4  5  1  0  0  0  0
  5  6  1  0  0  0  0
  6  7  1  0  0  0  0
M  END
>  <ID>
39

>  <Formula>
C4H11NO2

>  <Monoisotopic Mass>
105.078979

>  <SALT_NAME>
Diolamine

$$$$

  ACD/Labs03081809272D

  4  3  0  0  0  0  0  0  0  0  1 V2000
    0.0000    0.0000    0.0000 N   0  0  0  0  0  0  0  0  0  0  0  0
    1.3281    0.0000    0.0000 C   0  0  0  0  0  0  0  0  0  0  0  0
    2.0002   -1.1521    0.0000 C   0  0  0  0  0  0  0  0  0  0  0  0
    3.3283   -1.1521    0.0000 N   0  0  0  0  0  0  0  0  0  0  0  0
  1  2  1  0  0  0  0
  2  3  1  0  0  0  0
  3  4  1  0  0  0  0
M  END
>  <ID>
40

>  <Formula>
C2H8N2

>  <Monoisotopic Mass>
60.068748

>  <SALT_NAME>
Edamine

$$$$

  ACD/Labs03081809272D

 10  9  0  0  0  0  0  0  0  0  1 V2000
    0.0000   -1.3294    0.0000 O   0  0  0  0  0  0  0  0  0  0  0  0
    1.3294   -1.3294    0.0000 S   0  0  0  0  0  0  0  0  0  0  0  0
    1.3294    0.0000    0.0000 O   0  0  0  0  0  0  0  0  0  0  0  0
    1.3294   -2.6587    0.0000 O   0  0  0  0  0  0  0  0  0  0  0  0
    2.6587   -1.3294    0.0000 C   0  0  0  0  0  0  0  0  0  0  0  0
    3.3314   -2.4826    0.0000 C   0  0  0  0  0  0  0  0  0  0  0  0
    4.6608   -2.4826    0.0000 S   0  0  0  0  0  0  0  0  0  0  0  0
    4.6608   -1.1532    0.0000 O   0  0  0  0  0  0  0  0  0  0  0  0
    4.6608   -3.8119    0.0000 O   0  0  0  0  0  0  0  0  0  0  0  0
    5.9902   -2.4826    0.0000 O   0  0  0  0  0  0  0  0  0  0  0  0
  1  2  1  0  0  0  0
  2  3  2  0  0  0  0
  2  4  2  0  0  0  0
  2  5  1  0  0  0  0
  5  6  1  0  0  0  0
  6  7  1  0  0  0  0
  7  8  2  0  0  0  0
  7  9  2  0  0  0  0
  7 10  1  0  0  0  0
M  END
>  <ID>
41

>  <Formula>
C2H6O6S2

>  <Monoisotopic Mass>
189.960578

>  <SALT_NAME>
Edisylate

$$$$

  ACD/Labs03081809272D

  8  8  0  0  0  0  0  0  0  0  1 V2000
    0.0000   -3.2369    0.0000 O   0  0  0  0  0  0  0  0  0  0  0  0
    0.9775   -2.3396    0.0000 C   0  0  0  0  0  0  0  0  0  0  0  0
    2.2434   -2.7562    0.0000 C   0  0  0  0  0  0  0  0  0  0  0  0
    3.2369   -1.8588    0.0000 N   0  0  0  0  0  0  0  0  0  0  0  0
    3.0927   -0.5448    0.0000 C   0  0  0  0  0  0  0  0  0  0  0  0
    4.3106    0.0000    0.0000 C   0  0  0  0  0  0  0  0  0  0  0  0
    5.1919   -0.9935    0.0000 C   0  0  0  0  0  0  0  0  0  0  0  0
    4.5349   -2.1473    0.0000 C   0  0  0  0  0  0  0  0  0  0  0  0
  1  2  1  0  0  0  0
  2  3  1  0  0  0  0
  3  4  1  0  0  0  0
  4  5  1  0  0  0  0
  4  8  1  0  0  0  0
  5  6  1  0  0  0  0
  6  7  1  0  0  0  0
  7  8  1  0  0  0  0
M  END
>  <ID>
42

>  <Formula>
C6H13NO

>  <Monoisotopic Mass>
115.099714

>  <SALT_NAME>
Epolamine

$$$$

  ACD/Labs03081809272D

  5  4  0  0  0  0  0  0  0  0  1 V2000
    0.0000   -1.3300    0.0000 C   0  0  0  0  0  0  0  0  0  0  0  0
    1.3300   -1.3300    0.0000 C   0  0  0  0  0  0  0  0  0  0  0  0
    1.3300    0.0000    0.0000 C   0  0  0  0  0  0  0  0  0  0  0  0
    1.3300   -2.6600    0.0000 C   0  0  0  0  0  0  0  0  0  0  0  0
    2.6600   -1.3300    0.0000 N   0  0  0  0  0  0  0  0  0  0  0  0
  1  2  1  0  0  0  0
  2  3  1  0  0  0  0
  2  4  1  0  0  0  0
  2  5  1  0  0  0  0
M  END
>  <ID>
43

>  <Formula>
C4H11N

>  <Monoisotopic Mass>
73.089149

>  <SALT_NAME>
Erbumine

$$$$

  ACD/Labs03081809272D

 17 16  0  0  0  0  0  0  0  0  1 V2000
    0.0000    0.0000    0.0000 C   0  0  0  0  0  0  0  0  0  0  0  0
    1.3302    0.0000    0.0000 C   0  0  0  0  0  0  0  0  0  0  0  0
    1.9873   -1.1539    0.0000 C   0  0  0  0  0  0  0  0  0  0  0  0
    3.3176   -1.1539    0.0000 C   0  0  0  0  0  0  0  0  0  0  0  0
    3.9907   -2.3079    0.0000 C   0  0  0  0  0  0  0  0  0  0  0  0
    5.3209   -2.3079    0.0000 C   0  0  0  0  0  0  0  0  0  0  0  0
    5.9780   -3.4618    0.0000 C   0  0  0  0  0  0  0  0  0  0  0  0
    7.3083   -3.4618    0.0000 C   0  0  0  0  0  0  0  0  0  0  0  0
    7.9814   -4.5997    0.0000 C   0  0  0  0  0  0  0  0  0  0  0  0
    9.3116   -4.5997    0.0000 C   0  0  0  0  0  0  0  0  0  0  0  0
    9.9687   -5.7537    0.0000 C   0  0  0  0  0  0  0  0  0  0  0  0
   11.2990   -5.7537    0.0000 C   0  0  0  0  0  0  0  0  0  0  0  0
   11.9721   -6.9076    0.0000 O   0  0  0  0  0  0  0  0  0  0  0  0
   13.3023   -6.9076    0.0000 S   0  0  0  0  0  0  0  0  0  0  0  0
   13.3023   -5.5774    0.0000 O   0  0  0  0  0  0  0  0  0  0  0  0
   13.3023   -8.2378    0.0000 O   0  0  0  0  0  0  0  0  0  0  0  0
   14.6326   -6.9076    0.0000 O   0  0  0  0  0  0  0  0  0  0  0  0
  1  2  1  0  0  0  0
  2  3  1  0  0  0  0
  3  4  1  0  0  0  0
  4  5  1  0  0  0  0
  5  6  1  0  0  0  0
  6  7  1  0  0  0  0
  7  8  1  0  0  0  0
  8  9  1  0  0  0  0
  9 10  1  0  0  0  0
 10 11  1  0  0  0  0
 11 12  1  0  0  0  0
 12 13  1  0  0  0  0
 13 14  1  0  0  0  0
 14 15  2  0  0  0  0
 14 16  2  0  0  0  0
 14 17  1  0  0  0  0
M  END
>  <ID>
44

>  <Formula>
C12H26O4S

>  <Monoisotopic Mass>
266.155179

>  <SALT_NAME>
Estolate Or Laurylsulfate

$$$$

  ACD/Labs03081809272D

  6  5  0  0  0  0  0  0  0  0  1 V2000
    0.1761    0.0000    0.0000 C   0  0  0  0  0  0  0  0  0  0  0  0
    1.3289   -0.6724    0.0000 C   0  0  0  0  0  0  0  0  0  0  0  0
    1.3289   -2.0013    0.0000 S   0  0  0  0  0  0  0  0  0  0  0  0
    2.6577   -2.0013    0.0000 O   0  0  0  0  0  0  0  0  0  0  0  0
    0.0000   -2.0013    0.0000 O   0  0  0  0  0  0  0  0  0  0  0  0
    1.3289   -3.3302    0.0000 O   0  0  0  0  0  0  0  0  0  0  0  0
  1  2  1  0  0  0  0
  2  3  1  0  0  0  0
  3  4  2  0  0  0  0
  3  5  2  0  0  0  0
  3  6  1  0  0  0  0
M  END
>  <ID>
45

>  <Formula>
C2H6O3S

>  <Monoisotopic Mass>
110.003764

>  <SALT_NAME>
Esylate Uncharged

$$$$

  ACD/Labs03081809272D

  3  2  0  0  0  0  0  0  0  0  1 V2000
    0.0000    0.0000    0.0000 C   0  0  0  0  0  0  0  0  0  0  0  0
    0.6701   -1.1488    0.0000 C   0  0  0  0  0  0  0  0  0  0  0  0
    0.0000   -2.2977    0.0000 O   0  0  0  0  0  0  0  0  0  0  0  0
  1  2  1  0  0  0  0
  2  3  1  0  0  0  0
M  END
>  <ID>
46

>  <Formula>
C2H6O

>  <Monoisotopic Mass>
46.041865

>  <SALT_NAME>
Ethanol

$$$$

  ACD/Labs03081809272D

  3  2  0  0  0  0  0  0  0  0  1 V2000
    0.0000   -2.2977    0.0000 C   0  0  0  0  0  0  0  0  0  0  0  0
    0.6701   -1.1488    0.0000 C   0  0  0  0  0  0  0  0  0  0  0  0
    0.0000    0.0000    0.0000 O   0  0  0  0  0  0  0  0  0  0  0  0
  1  2  1  0  0  0  0
  2  3  1  0  0  0  0
M  END
>  <ID>
47

>  <Formula>
C2H6O

>  <Monoisotopic Mass>
46.041865

>  <SALT_NAME>
Ethanol

$$$$

  ACD/Labs03081809272D

  7  6  0  0  0  0  0  0  0  0  1 V2000
    0.4792    0.0000    0.0000 C   0  0  0  0  0  0  0  0  0  0  0  0
    1.1500   -1.1500    0.0000 C   0  0  0  0  0  0  0  0  0  0  0  0
    0.4792   -2.2999    0.0000 O   0  0  0  0  0  0  0  0  0  0  0  0
    1.1500   -3.4499    0.0000 S   0  0  0  0  0  0  0  0  0  0  0  0
    2.2999   -2.7791    0.0000 O   0  0  0  0  0  0  0  0  0  0  0  0
    0.0000   -4.1048    0.0000 O   0  0  0  0  0  0  0  0  0  0  0  0
    1.8208   -4.5999    0.0000 O   0  0  0  0  0  0  0  0  0  0  0  0
  1  2  1  0  0  0  0
  2  3  1  0  0  0  0
  3  4  1  0  0  0  0
  4  5  2  0  0  0  0
  4  6  2  0  0  0  0
  4  7  1  0  0  0  0
M  END
>  <ID>
48

>  <Formula>
C2H6O4S

>  <Monoisotopic Mass>
125.998679

>  <SALT_NAME>
Ethylsulfate No Charge

$$$$

  ACD/Labs03081809272D

  1  0  0  0  0  0  0  0  0  0  1 V2000
    0.0000    0.0000    0.0000 F   0  0  0  0  0  0  0  0  0  0  0  0
M  END
>  <ID>
49

>  <Formula>
HF

>  <Monoisotopic Mass>
20.006228

>  <SALT_NAME>
Fluoride

$$$$

  ACD/Labs03081809272D

  3  2  0  0  0  0  0  0  0  0  1 V2000
    0.6701   -1.1488    0.0000 C   0  0  0  0  0  0  0  0  0  0  0  0
    0.0000    0.0000    0.0000 O   0  0  0  0  0  0  0  0  0  0  0  0
    0.0000   -2.2977    0.0000 O   0  0  0  0  0  0  0  0  0  0  0  0
  1  2  2  0  0  0  0
  1  3  1  0  0  0  0
M  END
>  <ID>
50

>  <Formula>
CH2O2

>  <Monoisotopic Mass>
46.005479

>  <SALT_NAME>
Formic Acid

$$$$

  ACD/Labs03081809272D

  8  7  0  0  0  0  0  0  0  0  1 V2000
    0.0000   -1.1502    0.0000 O   0  0  0  0  0  0  0  0  0  0  0  0
    1.3260   -1.1502    0.0000 C   0  0  0  0  0  0  0  0  0  0  0  0
    1.9969    0.0000    0.0000 O   0  0  0  0  0  0  0  0  0  0  0  0
    1.9969   -2.3004    0.0000 C   0  0  0  0  0  0  0  0  0  0  0  0
    1.3260   -3.4507    0.0000 C   0  0  0  0  0  0  0  0  0  0  0  0
    1.9969   -4.6009    0.0000 C   0  0  0  0  0  0  0  0  0  0  0  0
    3.3229   -4.6009    0.0000 O   0  0  0  0  0  0  0  0  0  0  0  0
    1.3260   -5.7511    0.0000 O   0  0  0  0  0  0  0  0  0  0  0  0
  1  2  1  0  0  0  0
  2  3  2  0  0  0  0
  2  4  1  0  0  0  0
  4  5  2  3  0  0  0
  5  6  1  0  0  0  0
  6  7  2  0  0  0  0
  6  8  1  0  0  0  0
M  END
>  <ID>
51

>  <Formula>
C4H4O4

>  <Monoisotopic Mass>
116.010959

>  <SALT_NAME>
Fumarate

$$$$

  ACD/Labs03081809272D

 15 14  0  0  0  0  0  0  0  0  1 V2000
    1.8687   -2.1527    0.0000 O   0  0  0  0  0  0  0  0  0  0  0  0
    3.1094   -2.1527    0.0000 C   0  0  0  0  0  0  0  0  0  0  0  0
    3.7224   -3.2290    0.0000 C   0  0  0  0  0  0  0  0  0  0  0  0
    4.9631   -3.2290    0.0000 O   0  0  0  0  0  0  0  0  0  0  0  0
    3.1094   -4.3054    0.0000 C   0  0  0  0  0  0  0  0  0  0  0  0
    3.7224   -5.3817    0.0000 O   0  0  0  0  0  0  0  0  0  0  0  0
    1.8687   -4.3054    0.0000 C   0  0  0  0  0  0  0  0  0  0  0  0
    1.2408   -5.3817    0.0000 O   0  0  0  0  0  0  0  0  0  0  0  0
    1.2408   -3.2290    0.0000 C   0  0  0  0  0  0  0  0  0  0  0  0
    0.0000   -3.2290    0.0000 O   0  0  0  0  0  0  0  0  0  0  0  0
    2.4816   -1.0763    0.0000 C   0  0  0  0  0  0  0  0  0  0  0  0
    1.8687    0.0000    0.0000 O   0  0  0  0  0  0  0  0  0  0  0  0
    3.7224   -1.0763    0.0000 C   0  0  0  0  0  0  0  0  0  0  0  0
    4.3502    0.0000    0.0000 O   0  0  0  0  0  0  0  0  0  0  0  0
    4.3353   -2.1527    0.0000 O   0  0  0  0  0  0  0  0  0  0  0  0
  1  2  1  0  0  0  0
  2  3  1  0  0  0  0
  3  4  1  0  0  0  0
  3  5  1  0  0  0  0
  5  6  1  0  0  0  0
  5  7  1  0  0  0  0
  7  8  1  0  0  0  0
  7  9  1  0  0  0  0
  9 10  1  0  0  0  0
  9 11  1  0  0  0  0
 11 12  1  0  0  0  0
 11 13  1  0  0  0  0
 13 14  2  0  0  0  0
 13 15  1  0  0  0  0
M  END
>  <ID>
52

>  <Formula>
C7H14O8

>  <Monoisotopic Mass>
226.068867

>  <SALT_NAME>
Gluceptate

$$$$

  ACD/Labs03081809272D

 13 12  0  0  0  0  0  0  0  0  1 V2000
    1.8460   -2.1266    0.0000 O   0  0  0  0  0  0  0  0  0  0  0  0
    2.4515   -1.0633    0.0000 C   0  0  0  0  0  0  0  0  0  0  0  0
    3.6773   -1.0633    0.0000 C   0  0  0  0  0  0  0  0  0  0  0  0
    4.2976    0.0000    0.0000 O   0  0  0  0  0  0  0  0  0  0  0  0
    4.2976   -2.1266    0.0000 C   0  0  0  0  0  0  0  0  0  0  0  0
    5.5234   -2.1266    0.0000 O   0  0  0  0  0  0  0  0  0  0  0  0
    3.6773   -3.1900    0.0000 C   0  0  0  0  0  0  0  0  0  0  0  0
    4.2976   -4.2533    0.0000 O   0  0  0  0  0  0  0  0  0  0  0  0
    2.4515   -3.1900    0.0000 C   0  0  0  0  0  0  0  0  0  0  0  0
    1.8460   -4.2533    0.0000 O   0  0  0  0  0  0  0  0  0  0  0  0
    1.2258   -1.0633    0.0000 C   0  0  0  0  0  0  0  0  0  0  0  0
    0.0000   -1.0633    0.0000 O   0  0  0  0  0  0  0  0  0  0  0  0
    1.8460    0.0000    0.0000 O   0  0  0  0  0  0  0  0  0  0  0  0
  1  2  1  0  0  0  0
  2  3  1  0  0  0  0
  3  4  1  0  0  0  0
  3  5  1  0  0  0  0
  5  6  1  0  0  0  0
  5  7  1  0  0  0  0
  7  8  1  0  0  0  0
  7  9  1  0  0  0  0
  9 10  1  0  0  0  0
  9 11  1  0  0  0  0
 11 12  2  0  0  0  0
 11 13  1  0  0  0  0
M  END
>  <ID>
53

>  <Formula>
C6H12O7

>  <Monoisotopic Mass>
196.058303

>  <SALT_NAME>
Gluconate

$$$$

  ACD/Labs03081809272D

 13 13  0  0  0  0  0  0  0  0  1 V2000
    5.7649   -3.9874    0.0000 O   0  0  0  0  0  0  0  0  0  0  0  0
    4.6120   -3.3309    0.0000 C   0  0  0  0  0  0  0  0  0  0  0  0
    3.4590   -3.9874    0.0000 O   0  0  0  0  0  0  0  0  0  0  0  0
    2.3060   -3.3309    0.0000 C   0  0  0  0  0  0  0  0  0  0  0  0
    2.3060   -1.9857    0.0000 C   0  0  0  0  0  0  0  0  0  0  0  0
    1.1530   -1.3291    0.0000 O   0  0  0  0  0  0  0  0  0  0  0  0
    3.4590   -1.3291    0.0000 C   0  0  0  0  0  0  0  0  0  0  0  0
    3.4590    0.0000    0.0000 O   0  0  0  0  0  0  0  0  0  0  0  0
    4.6120   -1.9857    0.0000 C   0  0  0  0  0  0  0  0  0  0  0  0
    5.7649   -1.3291    0.0000 O   0  0  0  0  0  0  0  0  0  0  0  0
    1.1530   -3.9874    0.0000 C   0  0  0  0  0  0  0  0  0  0  0  0
    1.1530   -5.3166    0.0000 O   0  0  0  0  0  0  0  0  0  0  0  0
    0.0000   -3.3309    0.0000 O   0  0  0  0  0  0  0  0  0  0  0  0
  1  2  1  0  0  0  0
  2  3  1  0  0  0  0
  2  9  1  0  0  0  0
  3  4  1  0  0  0  0
  4  5  1  0  0  0  0
  4 11  1  0  0  0  0
  5  6  1  0  0  0  0
  5  7  1  0  0  0  0
  7  8  1  0  0  0  0
  7  9  1  0  0  0  0
  9 10  1  0  0  0  0
 11 12  2  0  0  0  0
 11 13  1  0  0  0  0
M  END
>  <ID>
54

>  <Formula>
C6H10O7

>  <Monoisotopic Mass>
194.042653

>  <SALT_NAME>
Glucuronate

$$$$

  ACD/Labs03081809272D

 10  9  0  0  0  0  0  0  0  0  1 V2000
    5.3216   -2.3082    0.0000 N   0  0  0  0  0  0  0  0  0  0  0  0
    3.9912   -2.3082    0.0000 C   0  0  0  0  0  0  0  0  0  0  0  0
    3.3340   -3.4622    0.0000 C   0  0  0  0  0  0  0  0  0  0  0  0
    2.0036   -3.4622    0.0000 C   0  0  0  0  0  0  0  0  0  0  0  0
    1.3304   -4.6163    0.0000 C   0  0  0  0  0  0  0  0  0  0  0  0
    1.9876   -5.7704    0.0000 O   0  0  0  0  0  0  0  0  0  0  0  0
    0.0000   -4.6163    0.0000 O   0  0  0  0  0  0  0  0  0  0  0  0
    3.3340   -1.1541    0.0000 C   0  0  0  0  0  0  0  0  0  0  0  0
    2.0036   -1.1541    0.0000 O   0  0  0  0  0  0  0  0  0  0  0  0
    3.9912    0.0000    0.0000 O   0  0  0  0  0  0  0  0  0  0  0  0
  1  2  1  0  0  0  0
  2  3  1  0  0  0  0
  2  8  1  0  0  0  0
  3  4  1  0  0  0  0
  4  5  1  0  0  0  0
  5  6  2  0  0  0  0
  5  7  1  0  0  0  0
  8  9  2  0  0  0  0
  8 10  1  0  0  0  0
M  END
>  <ID>
55

>  <Formula>
C5H9NO4

>  <Monoisotopic Mass>
147.053158

>  <SALT_NAME>
Glutamate

$$$$

  ACD/Labs03081809272D

  6  5  0  0  0  0  0  0  0  0  1 V2000
    2.6573   -1.1526    0.0000 O   0  0  0  0  0  0  0  0  0  0  0  0
    2.0010   -2.3051    0.0000 C   0  0  0  0  0  0  0  0  0  0  0  0
    0.6723   -2.3051    0.0000 C   0  0  0  0  0  0  0  0  0  0  0  0
    0.0000   -3.4577    0.0000 O   0  0  0  0  0  0  0  0  0  0  0  0
    0.0000   -1.1526    0.0000 C   0  0  0  0  0  0  0  0  0  0  0  0
    0.6563    0.0000    0.0000 O   0  0  0  0  0  0  0  0  0  0  0  0
  1  2  1  0  0  0  0
  2  3  1  0  0  0  0
  3  4  1  0  0  0  0
  3  5  1  0  0  0  0
  5  6  1  0  0  0  0
M  END
>  <ID>
56

>  <Formula>
C3H8O3

>  <Monoisotopic Mass>
92.047344

>  <SALT_NAME>
Glycerate

$$$$

  ACD/Labs03081809272D

 10  9  0  0  0  0  0  0  0  0  1 V2000
    3.8120   -3.4596    0.0000 O   0  0  0  0  0  0  0  0  0  0  0  0
    3.1393   -4.6128    0.0000 C   0  0  0  0  0  0  0  0  0  0  0  0
    1.8099   -4.6128    0.0000 C   0  0  0  0  0  0  0  0  0  0  0  0
    1.1532   -5.7660    0.0000 O   0  0  0  0  0  0  0  0  0  0  0  0
    1.1532   -3.4596    0.0000 C   0  0  0  0  0  0  0  0  0  0  0  0
    1.8099   -2.3064    0.0000 O   0  0  0  0  0  0  0  0  0  0  0  0
    1.1532   -1.1532    0.0000 P   0  0  0  0  0  0  0  0  0  0  0  0
    0.0000   -1.8259    0.0000 O   0  0  0  0  0  0  0  0  0  0  0  0
    2.3064   -0.4965    0.0000 O   0  0  0  0  0  0  0  0  0  0  0  0
    0.4805    0.0000    0.0000 O   0  0  0  0  0  0  0  0  0  0  0  0
  1  2  1  0  0  0  0
  2  3  1  0  0  0  0
  3  4  1  0  0  0  0
  3  5  1  0  0  0  0
  5  6  1  0  0  0  0
  6  7  1  0  0  0  0
  7  8  2  0  0  0  0
  7  9  1  0  0  0  0
  7 10  1  0  0  0  0
M  END
>  <ID>
57

>  <Formula>
C3H9O6P

>  <Monoisotopic Mass>
172.013674

>  <SALT_NAME>
Glycerophosphate

$$$$

  ACD/Labs03081809272D

  7  6  0  0  0  0  0  0  0  0  1 V2000
    1.3289   -1.1528    0.0000 P   0  0  0  0  0  5  0  0  0  0  0  0
    0.0000   -1.1528    0.0000 F   0  0  0  0  0  0  0  0  0  0  0  0
    0.6724    0.0000    0.0000 F   0  0  0  0  0  0  0  0  0  0  0  0
    2.0013    0.0000    0.0000 F   0  0  0  0  0  0  0  0  0  0  0  0
    2.0013   -2.3055    0.0000 F   0  0  0  0  0  0  0  0  0  0  0  0
    0.6724   -2.3055    0.0000 F   0  0  0  0  0  0  0  0  0  0  0  0
    2.6578   -1.1528    0.0000 F   0  0  0  0  0  0  0  0  0  0  0  0
  1  2  1  0  0  0  0
  1  3  1  0  0  0  0
  1  4  1  0  0  0  0
  1  5  1  0  0  0  0
  1  6  1  0  0  0  0
  1  7  1  0  0  0  0
M  END
>  <ID>
58

>  <Formula>
F6P

>  <Monoisotopic Mass>
144.964180

>  <SALT_NAME>
Hexafluorophosphate

$$$$

  ACD/Labs03081809272D

 13 13  0  0  0  0  0  0  0  0  1 V2000
    0.0000   -1.9864    0.0000 O   0  0  0  0  0  0  0  0  0  0  0  0
    1.1534   -1.3296    0.0000 C   0  0  0  0  0  0  0  0  0  0  0  0
    1.1534    0.0000    0.0000 O   0  0  0  0  0  0  0  0  0  0  0  0
    2.3067   -1.9864    0.0000 C   0  0  0  0  0  0  0  0  0  0  0  0
    2.3067   -3.3159    0.0000 N   0  0  0  0  0  0  0  0  0  0  0  0
    3.4601   -3.9887    0.0000 C   0  0  0  0  0  0  0  0  0  0  0  0
    4.6135   -3.3320    0.0000 O   0  0  0  0  0  0  0  0  0  0  0  0
    3.4601   -5.3183    0.0000 C   0  0  0  0  0  0  0  0  0  0  0  0
    4.6135   -5.9911    0.0000 C   0  0  0  0  0  0  0  0  0  0  0  0
    4.6135   -7.3207    0.0000 C   0  0  0  0  0  0  0  0  0  0  0  0
    3.4601   -7.9775    0.0000 C   0  0  0  0  0  0  0  0  0  0  0  0
    2.3067   -7.3207    0.0000 C   0  0  0  0  0  0  0  0  0  0  0  0
    2.3067   -5.9911    0.0000 C   0  0  0  0  0  0  0  0  0  0  0  0
  1  2  1  0  0  0  0
  2  3  2  0  0  0  0
  2  4  1  0  0  0  0
  4  5  1  0  0  0  0
  5  6  1  0  0  0  0
  6  7  2  0  0  0  0
  6  8  1  0  0  0  0
  8  9  2  0  0  0  0
  8 13  1  0  0  0  0
  9 10  1  0  0  0  0
 10 11  2  0  0  0  0
 11 12  1  0  0  0  0
 12 13  2  0  0  0  0
M  END
>  <ID>
59

>  <Formula>
C9H9NO3

>  <Monoisotopic Mass>
179.058243

>  <SALT_NAME>
Hippurate Charged

$$$$

  ACD/Labs03081809272D

  3  2  0  0  0  0  0  0  0  0  1 V2000
    0.0000    0.0000    0.0000 O   0  0  0  0  0  0  0  0  0  0  0  0
    0.6701   -1.1488    0.0000 P   0  0  0  0  0  0  0  0  0  0  0  0
    0.0000   -2.2977    0.0000 O   0  0  0  0  0  0  0  0  0  0  0  0
  1  2  1  0  0  0  0
  2  3  2  0  0  0  0
M  END
>  <ID>
60

>  <Formula>
HO2P

>  <Monoisotopic Mass>
63.971415

>  <SALT_NAME>
Hypophosphite Uncharged

$$$$

  ACD/Labs03081809272D

 13 12  0  0  0  0  0  0  0  0  1 V2000
    3.0728   -1.0637    0.0000 O   0  0  0  0  0  0  0  0  0  0  0  0
    3.6785   -2.1273    0.0000 C   0  0  0  0  0  0  0  0  0  0  0  0
    4.9047   -2.1273    0.0000 C   0  0  0  0  0  0  0  0  0  0  0  0
    5.5252   -3.1910    0.0000 O   0  0  0  0  0  0  0  0  0  0  0  0
    3.0728   -3.1910    0.0000 C   0  0  0  0  0  0  0  0  0  0  0  0
    3.6785   -4.2547    0.0000 O   0  0  0  0  0  0  0  0  0  0  0  0
    1.8466   -3.1910    0.0000 C   0  0  0  0  0  0  0  0  0  0  0  0
    1.2262   -4.2547    0.0000 O   0  0  0  0  0  0  0  0  0  0  0  0
    1.2262   -2.1273    0.0000 C   0  0  0  0  0  0  0  0  0  0  0  0
    0.0000   -2.1273    0.0000 O   0  0  0  0  0  0  0  0  0  0  0  0
    1.8466   -1.0637    0.0000 C   0  0  0  0  0  0  0  0  0  0  0  0
    1.2262    0.0000    0.0000 O   0  0  0  0  0  0  0  0  0  0  0  0
    4.2990   -1.0637    0.0000 O   0  0  0  0  0  0  0  0  0  0  0  0
  1  2  1  0  0  0  0
  2  3  1  0  0  0  0
  2  5  1  0  0  0  0
  3  4  2  0  0  0  0
  5  6  1  0  0  0  0
  5  7  1  0  0  0  0
  7  8  1  0  0  0  0
  7  9  1  0  0  0  0
  9 10  1  0  0  0  0
  9 11  1  0  0  0  0
 11 12  2  0  0  0  0
 11 13  1  0  0  0  0
M  END
>  <ID>
61

>  <Formula>
C6H10O7

>  <Monoisotopic Mass>
194.042653

>  <SALT_NAME>
Incorrect Glucuronate

$$$$

  ACD/Labs03081809272D

 29 32  0  0  0  0  0  0  0  0  1 V2000
    4.0001   -3.4561    0.0000 O   0  0  0  0  0  0  0  0  0  0  0  0
    4.6561   -4.6081    0.0000 C   0  0  0  0  0  0  0  0  0  0  0  0
    5.9841   -4.6081    0.0000 O   0  0  0  0  0  0  0  0  0  0  0  0
    4.0001   -5.7601    0.0000 C   0  0  0  0  0  0  0  0  0  0  0  0
    4.6561   -6.9121    0.0000 C   0  0  0  0  0  0  0  0  0  0  0  0
    5.9841   -6.9121    0.0000 O   0  0  0  0  0  0  0  0  0  0  0  0
    4.0001   -8.0641    0.0000 C   0  0  0  0  0  0  0  0  0  0  0  0
    2.6720   -8.0641    0.0000 C   0  0  0  0  0  0  0  0  0  0  0  0
    2.0000   -9.2162    0.0000 C   0  0  0  0  0  0  0  0  0  0  0  0
    0.6720   -9.2162    0.0000 C   0  0  0  0  0  0  0  0  0  0  0  0
    0.0000   -8.0641    0.0000 C   0  0  0  0  0  0  0  0  0  0  0  0
    0.6720   -6.9121    0.0000 C   0  0  0  0  0  0  0  0  0  0  0  0
    2.0000   -6.9121    0.0000 C   0  0  0  0  0  0  0  0  0  0  0  0
    2.6720   -5.7601    0.0000 C   0  0  0  0  0  0  0  0  0  0  0  0
    2.0000   -4.6081    0.0000 C   0  0  0  0  0  0  0  0  0  0  0  0
    2.6720   -3.4561    0.0000 C   0  0  0  0  0  0  0  0  0  0  0  0
    2.0000   -2.3040    0.0000 C   0  0  0  0  0  0  0  0  0  0  0  0
    0.6720   -2.3040    0.0000 C   0  0  0  0  0  0  0  0  0  0  0  0
    0.0000   -3.4561    0.0000 O   0  0  0  0  0  0  0  0  0  0  0  0
    0.0000   -1.1520    0.0000 O   0  0  0  0  0  0  0  0  0  0  0  0
    2.6560   -1.1520    0.0000 C   0  0  0  0  0  0  0  0  0  0  0  0
    2.0000    0.0000    0.0000 O   0  0  0  0  0  0  0  0  0  0  0  0
    4.0001   -1.1520    0.0000 C   0  0  0  0  0  0  0  0  0  0  0  0
    4.6561   -2.3040    0.0000 C   0  0  0  0  0  0  0  0  0  0  0  0
    5.9841   -2.3040    0.0000 C   0  0  0  0  0  0  0  0  0  0  0  0
    6.6561   -3.4561    0.0000 C   0  0  0  0  0  0  0  0  0  0  0  0
    5.9841   -4.6081    0.0000 C   0  0  0  0  0  0  0  0  0  0  0  0
    4.6561   -4.6081    0.0000 C   0  0  0  0  0  0  0  0  0  0  0  0
    4.0001   -3.4561    0.0000 C   0  0  0  0  0  0  0  0  0  0  0  0
  1  2  1  0  0  0  0
  2  3  2  0  0  0  0
  2  4  1  0  0  0  0
  4  5  2  0  0  0  0
  4 14  1  0  0  0  0
  5  6  1  0  0  0  0
  5  7  1  0  0  0  0
  7  8  2  0  0  0  0
  8  9  1  0  0  0  0
  8 13  1  0  0  0  0
  9 10  2  0  0  0  0
 10 11  1  0  0  0  0
 11 12  2  0  0  0  0
 12 13  1  0  0  0  0
 13 14  2  0  0  0  0
 14 15  1  0  0  0  0
 15 16  1  0  0  0  0
 16 17  2  0  0  0  0
 16 29  1  0  0  0  0
 17 18  1  0  0  0  0
 17 21  1  0  0  0  0
 18 19  2  0  0  0  0
 18 20  1  0  0  0  0
 21 22  1  0  0  0  0
 21 23  2  0  0  0  0
 23 24  1  0  0  0  0
 24 25  2  0  0  0  0
 24 29  1  0  0  0  0
 25 26  1  0  0  0  0
 26 27  2  0  0  0  0
 27 28  1  0  0  0  0
 28 29  2  0  0  0  0
M  END
>  <ID>
62

>  <Formula>
C23H16O6

>  <Monoisotopic Mass>
388.094688

>  <SALT_NAME>
Incorrect Pamoate 

$$$$

  ACD/Labs03081809272D

 13 13  0  0  0  0  0  0  0  0  1 V2000
    5.7649   -3.9874    0.0000 O   0  0  0  0  0  0  0  0  0  0  0  0
    4.6120   -3.3309    0.0000 C   0  0  0  0  0  0  0  0  0  0  0  0
    3.4590   -3.9874    0.0000 O   0  0  0  0  0  0  0  0  0  0  0  0
    2.3060   -3.3309    0.0000 C   0  0  0  0  0  0  0  0  0  0  0  0
    2.3060   -1.9857    0.0000 C   0  0  0  0  0  0  0  0  0  0  0  0
    1.1530   -1.3291    0.0000 O   0  0  0  0  0  0  0  0  0  0  0  0
    3.4590   -1.3291    0.0000 C   0  0  0  0  0  0  0  0  0  0  0  0
    3.4590    0.0000    0.0000 O   0  0  0  0  0  0  0  0  0  0  0  0
    4.6120   -1.9857    0.0000 C   0  0  0  0  0  0  0  0  0  0  0  0
    5.7649   -1.3291    0.0000 O   0  0  0  0  0  0  0  0  0  0  0  0
    1.1530   -3.9874    0.0000 C   0  0  0  0  0  0  0  0  0  0  0  0
    1.1530   -5.3166    0.0000 O   0  0  0  0  0  0  0  0  0  0  0  0
    0.0000   -3.3309    0.0000 O   0  0  0  0  0  0  0  0  0  0  0  0
  1  2  1  0  0  0  0
  2  3  1  0  0  0  0
  2  9  1  0  0  0  0
  3  4  1  0  0  0  0
  4  5  1  0  0  0  0
  4 11  1  0  0  0  0
  5  6  1  0  0  0  0
  5  7  1  0  0  0  0
  7  8  1  0  0  0  0
  7  9  1  0  0  0  0
  9 10  1  0  0  0  0
 11 12  1  0  0  0  0
 11 13  2  0  0  0  0
M  END
>  <ID>
63

>  <Formula>
C6H10O7

>  <Monoisotopic Mass>
194.042653

>  <SALT_NAME>
Incorrect Ring Gluconate

$$$$

  ACD/Labs03081809272D

 10  9  0  0  0  0  0  0  0  0  1 V2000
    1.3289    0.0000    0.0000 O   0  0  0  0  0  0  0  0  0  0  0  0
    2.0013   -1.1528    0.0000 C   0  0  0  0  0  0  0  0  0  0  0  0
    3.3302   -1.1528    0.0000 C   0  0  0  0  0  0  0  0  0  0  0  0
    3.9866    0.0000    0.0000 O   0  0  0  0  0  0  0  0  0  0  0  0
    3.9866   -2.3055    0.0000 C   0  0  0  0  0  0  0  0  0  0  0  0
    5.3155   -2.3055    0.0000 O   0  0  0  0  0  0  0  0  0  0  0  0
    3.3302   -3.4583    0.0000 O   0  0  0  0  0  0  0  0  0  0  0  0
    1.3289   -2.3055    0.0000 C   0  0  0  0  0  0  0  0  0  0  0  0
    2.0013   -3.4583    0.0000 O   0  0  0  0  0  0  0  0  0  0  0  0
    0.0000   -2.3055    0.0000 O   0  0  0  0  0  0  0  0  0  0  0  0
  1  2  1  0  0  0  0
  2  3  1  0  0  0  0
  2  8  1  0  0  0  0
  3  4  1  0  0  0  0
  3  5  1  0  0  0  0
  5  6  2  0  0  0  0
  5  7  1  0  0  0  0
  8  9  2  0  0  0  0
  8 10  1  0  0  0  0
M  END
>  <ID>
64

>  <Formula>
C4H6O6

>  <Monoisotopic Mass>
150.016438

>  <SALT_NAME>
Incorrect Tartrate Uncharged No Stereo

$$$$

  ACD/Labs03081809272D

  1  0  0  0  0  0  0  0  0  0  1 V2000
    0.0000    0.0000    0.0000 I   0  0  0  0  0  0  0  0  0  0  0  0
M  END
>  <ID>
65

>  <Formula>
HI

>  <Monoisotopic Mass>
127.912285

>  <SALT_NAME>
Iodide

$$$$

  ACD/Labs03081809272D

  7  6  0  0  0  0  0  0  0  0  1 V2000
    0.4792    0.0000    0.0000 O   0  0  0  0  0  0  0  0  0  0  0  0
    1.1500   -1.1500    0.0000 C   0  0  0  0  0  0  0  0  0  0  0  0
    0.4792   -2.2999    0.0000 C   0  0  0  0  0  0  0  0  0  0  0  0
    1.1500   -3.4499    0.0000 S   0  0  0  0  0  0  0  0  0  0  0  0
    2.2999   -2.7791    0.0000 O   0  0  0  0  0  0  0  0  0  0  0  0
    0.0000   -4.1048    0.0000 O   0  0  0  0  0  0  0  0  0  0  0  0
    1.8208   -4.5999    0.0000 O   0  0  0  0  0  0  0  0  0  0  0  0
  1  2  1  0  0  0  0
  2  3  1  0  0  0  0
  3  4  1  0  0  0  0
  4  5  2  0  0  0  0
  4  6  2  0  0  0  0
  4  7  1  0  0  0  0
M  END
>  <ID>
66

>  <Formula>
C2H6O4S

>  <Monoisotopic Mass>
125.998679

>  <SALT_NAME>
Isethionate

$$$$

  ACD/Labs03081809272D

  1  0  0  0  0  0  0  0  0  0  1 V2000
    0.0000    0.0000    0.0000 K   0  0  0  0  0  0  0  0  0  0  0  0
M  END
>  <ID>
67

>  <Formula>
K

>  <Monoisotopic Mass>
38.963707

>  <SALT_NAME>
Potassium

$$$$

  ACD/Labs03081809272D

  6  5  0  0  0  0  0  0  0  0  1 V2000
    0.0000   -1.1508    0.0000 C   0  0  0  0  0  0  0  0  0  0  0  0
    1.3266   -1.1508    0.0000 C   0  0  0  0  0  0  0  0  0  0  0  0
    1.9979    0.0000    0.0000 O   0  0  0  0  0  0  0  0  0  0  0  0
    1.9979   -2.3016    0.0000 C   0  0  0  0  0  0  0  0  0  0  0  0
    3.3245   -2.3016    0.0000 O   0  0  0  0  0  0  0  0  0  0  0  0
    1.3266   -3.4524    0.0000 O   0  0  0  0  0  0  0  0  0  0  0  0
  1  2  1  0  0  0  0
  2  3  1  0  0  0  0
  2  4  1  0  0  0  0
  4  5  2  0  0  0  0
  4  6  1  0  0  0  0
M  END
>  <ID>
68

>  <Formula>
C3H6O3

>  <Monoisotopic Mass>
90.031694

>  <SALT_NAME>
Lactate Uncharged

$$$$

  ACD/Labs03081809272D

 24 24  0  0  0  0  0  0  0  0  1 V2000
    0.0000   -1.3295    0.0000 O   0  0  0  0  0  0  0  0  0  0  0  0
    1.1533   -1.9863    0.0000 C   0  0  0  0  0  0  0  0  0  0  0  0
    2.3067   -1.3295    0.0000 C   0  0  0  0  0  0  0  0  0  0  0  0
    2.3067    0.0000    0.0000 O   0  0  0  0  0  0  0  0  0  0  0  0
    3.4600   -1.9863    0.0000 C   0  0  0  0  0  0  0  0  0  0  0  0
    3.4600   -3.3159    0.0000 O   0  0  0  0  0  0  0  0  0  0  0  0
    4.6134   -3.9886    0.0000 C   0  0  0  0  0  0  0  0  0  0  0  0
    5.7667   -3.3159    0.0000 O   0  0  0  0  0  0  0  0  0  0  0  0
    6.9200   -3.9886    0.0000 C   0  0  0  0  0  0  0  0  0  0  0  0
    8.0734   -3.3159    0.0000 C   0  0  0  0  0  0  0  0  0  0  0  0
    9.2267   -3.9886    0.0000 O   0  0  0  0  0  0  0  0  0  0  0  0
    6.9200   -5.3182    0.0000 C   0  0  0  0  0  0  0  0  0  0  0  0
    8.0734   -5.9749    0.0000 O   0  0  0  0  0  0  0  0  0  0  0  0
    5.7667   -5.9749    0.0000 C   0  0  0  0  0  0  0  0  0  0  0  0
    5.7667   -7.3045    0.0000 O   0  0  0  0  0  0  0  0  0  0  0  0
    4.6134   -5.3182    0.0000 C   0  0  0  0  0  0  0  0  0  0  0  0
    3.4600   -5.9749    0.0000 O   0  0  0  0  0  0  0  0  0  0  0  0
    4.6134   -1.3295    0.0000 C   0  0  0  0  0  0  0  0  0  0  0  0
    4.6134    0.0000    0.0000 O   0  0  0  0  0  0  0  0  0  0  0  0
    5.7667   -1.9863    0.0000 C   0  0  0  0  0  0  0  0  0  0  0  0
    6.9200   -1.3295    0.0000 O   0  0  0  0  0  0  0  0  0  0  0  0
    5.7667   -4.6454    0.0000 C   0  0  0  0  0  0  0  0  0  0  0  0
    6.3434   -4.9818    0.0000 O   0  0  0  0  0  0  0  0  0  0  0  0
    5.1900   -4.9818    0.0000 O   0  0  0  0  0  0  0  0  0  0  0  0
  1  2  1  0  0  0  0
  2  3  1  0  0  0  0
  3  4  1  0  0  0  0
  3  5  1  0  0  0  0
  5  6  1  0  0  0  0
  5 18  1  0  0  0  0
  6  7  1  0  0  0  0
  7  8  1  0  0  0  0
  7 16  1  0  0  0  0
  8  9  1  0  0  0  0
  9 10  1  0  0  0  0
  9 12  1  0  0  0  0
 10 11  1  0  0  0  0
 12 13  1  0  0  0  0
 12 14  1  0  0  0  0
 14 15  1  0  0  0  0
 14 16  1  0  0  0  0
 16 17  1  0  0  0  0
 18 19  1  0  0  0  0
 18 20  1  0  0  0  0
 20 21  1  0  0  0  0
 20 22  1  0  0  0  0
 22 23  2  0  0  0  0
 22 24  1  0  0  0  0
M  END
>  <ID>
69

>  <Formula>
C12H22O12

>  <Monoisotopic Mass>
358.111126

>  <SALT_NAME>
Lactobionate

$$$$

  ACD/Labs03081809272D

  1  0  0  0  0  0  0  0  0  0  1 V2000
    0.0000    0.0000    0.0000 Li  0  0  0  0  0  0  0  0  0  0  0  0
M  END
>  <ID>
70

>  <Formula>
Li

>  <Monoisotopic Mass>
7.016004

>  <SALT_NAME>
Lithium

$$$$

  ACD/Labs03081809272D

 10  9  0  0  0  0  0  0  0  0  1 V2000
    0.0000    0.0000    0.0000 N   0  0  0  0  0  0  0  0  0  0  0  0
    1.1528   -0.6564    0.0000 C   0  0  0  0  0  0  0  0  0  0  0  0
    1.1528   -1.9853    0.0000 C   0  0  0  0  0  0  0  0  0  0  0  0
    2.3055   -2.6417    0.0000 C   0  0  0  0  0  0  0  0  0  0  0  0
    2.3055   -3.9866    0.0000 C   0  0  0  0  0  0  0  0  0  0  0  0
    3.4583   -4.6431    0.0000 C   0  0  0  0  0  0  0  0  0  0  0  0
    4.6110   -3.9706    0.0000 N   0  0  0  0  0  0  0  0  0  0  0  0
    3.4583   -5.9719    0.0000 C   0  0  0  0  0  0  0  0  0  0  0  0
    4.6110   -6.6284    0.0000 O   0  0  0  0  0  0  0  0  0  0  0  0
    2.3055   -6.6284    0.0000 O   0  0  0  0  0  0  0  0  0  0  0  0
  1  2  1  0  0  0  0
  2  3  1  0  0  0  0
  3  4  1  0  0  0  0
  4  5  1  0  0  0  0
  5  6  1  0  0  0  0
  6  7  1  0  0  0  0
  6  8  1  0  0  0  0
  8  9  2  0  0  0  0
  8 10  1  0  0  0  0
M  END
>  <ID>
71

>  <Formula>
C6H14N2O2

>  <Monoisotopic Mass>
146.105528

>  <SALT_NAME>
Lysine

$$$$

  ACD/Labs03081809272D

  9  8  0  0  0  0  0  0  0  0  1 V2000
    0.0000   -3.9913    0.0000 O   0  0  0  0  0  0  0  0  0  0  0  0
    1.1541   -3.3341    0.0000 C   0  0  0  0  0  0  0  0  0  0  0  0
    1.1541   -2.0037    0.0000 C   0  0  0  0  0  0  0  0  0  0  0  0
    2.3082   -1.3304    0.0000 C   0  0  0  0  0  0  0  0  0  0  0  0
    2.3082    0.0000    0.0000 O   0  0  0  0  0  0  0  0  0  0  0  0
    3.4624   -1.9877    0.0000 O   0  0  0  0  0  0  0  0  0  0  0  0
    2.3082   -3.9913    0.0000 C   0  0  0  0  0  0  0  0  0  0  0  0
    3.4624   -3.3341    0.0000 O   0  0  0  0  0  0  0  0  0  0  0  0
    2.3082   -5.3218    0.0000 O   0  0  0  0  0  0  0  0  0  0  0  0
  1  2  1  0  0  0  0
  2  3  1  0  0  0  0
  2  7  1  0  0  0  0
  3  4  1  0  0  0  0
  4  5  2  0  0  0  0
  4  6  1  0  0  0  0
  7  8  2  0  0  0  0
  7  9  1  0  0  0  0
M  END
>  <ID>
72

>  <Formula>
C4H6O5

>  <Monoisotopic Mass>
134.021523

>  <SALT_NAME>
Malate

$$$$

  ACD/Labs03081809272D

  8  7  0  0  0  0  0  0  0  0  1 V2000
    0.0000   -1.1502    0.0000 O   0  0  0  0  0  0  0  0  0  0  0  0
    1.3260   -1.1502    0.0000 C   0  0  0  0  0  0  0  0  0  0  0  0
    1.9969    0.0000    0.0000 O   0  0  0  0  0  0  0  0  0  0  0  0
    1.9969   -2.3004    0.0000 C   0  0  0  0  0  0  0  0  0  0  0  0
    1.3260   -3.4507    0.0000 C   0  0  0  0  0  0  0  0  0  0  0  0
    1.9969   -4.6009    0.0000 C   0  0  0  0  0  0  0  0  0  0  0  0
    3.3229   -4.6009    0.0000 O   0  0  0  0  0  0  0  0  0  0  0  0
    1.3260   -5.7511    0.0000 O   0  0  0  0  0  0  0  0  0  0  0  0
  1  2  1  0  0  0  0
  2  3  2  0  0  0  0
  2  4  1  0  0  0  0
  4  5  2  0  0  0  0
  5  6  1  0  0  0  0
  6  7  1  0  0  0  0
  6  8  2  0  0  0  0
M  END
>  <ID>
73

>  <Formula>
C4H4O4

>  <Monoisotopic Mass>
116.010959

>  <SALT_NAME>
Maleate

$$$$

  ACD/Labs03081809272D

  5  4  0  0  0  0  0  0  0  0  1 V2000
    0.0000   -1.3300    0.0000 C   0  0  0  0  0  0  0  0  0  0  0  0
    1.3300   -1.3300    0.0000 S   0  0  0  0  0  0  0  0  0  0  0  0
    1.3300    0.0000    0.0000 O   0  0  0  0  0  0  0  0  0  0  0  0
    1.3300   -2.6600    0.0000 O   0  0  0  0  0  0  0  0  0  0  0  0
    2.6600   -1.3300    0.0000 O   0  0  0  0  0  0  0  0  0  0  0  0
  1  2  1  0  0  0  0
  2  3  2  0  0  0  0
  2  4  2  0  0  0  0
  2  5  1  0  0  0  0
M  END
>  <ID>
74

>  <Formula>
CH4O3S

>  <Monoisotopic Mass>
95.988114

>  <SALT_NAME>
Mesylate

$$$$

  ACD/Labs03081809272D

  4  3  0  0  0  0  0  0  0  0  1 V2000
    0.0000    0.0000    0.0000 O   0  0  0  0  0  0  0  0  0  0  0  0
    0.6578   -1.1551    0.0000 P   0  0  0  0  0  0  0  0  0  0  0  0
    1.9893   -1.1551    0.0000 O   0  0  0  0  0  0  0  0  0  0  0  0
    0.0000   -2.3102    0.0000 O   0  0  0  0  0  0  0  0  0  0  0  0
  1  2  1  0  0  0  0
  2  3  2  0  0  0  0
  2  4  2  0  0  0  0
M  END
>  <ID>
75

>  <Formula>
HO3P

>  <Monoisotopic Mass>
79.966330

>  <SALT_NAME>
Metaphosphate Uncharged

$$$$

  ACD/Labs03081809272D

  6  5  0  0  0  0  0  0  0  0  1 V2000
    0.1761    0.0000    0.0000 C   0  0  0  0  0  0  0  0  0  0  0  0
    1.3289   -0.6724    0.0000 O   0  0  0  0  0  0  0  0  0  0  0  0
    1.3289   -2.0013    0.0000 S   0  0  0  0  0  0  0  0  0  0  0  0
    2.6577   -2.0013    0.0000 O   0  0  0  0  0  0  0  0  0  0  0  0
    0.0000   -2.0013    0.0000 O   0  0  0  0  0  0  0  0  0  0  0  0
    1.3289   -3.3302    0.0000 O   0  0  0  0  0  0  0  0  0  0  0  0
  1  2  1  0  0  0  0
  2  3  1  0  0  0  0
  3  4  2  0  0  0  0
  3  5  2  0  0  0  0
  3  6  1  0  0  0  0
M  END
>  <ID>
76

>  <Formula>
CH4O4S

>  <Monoisotopic Mass>
111.983029

>  <SALT_NAME>
Methosulfate

$$$$

  ACD/Labs03081809272D

  2  1  0  0  0  0  0  0  0  0  2 V2000
    0.0000    0.0000    0.0000 O   0  0  0  0  0  0  0  0  0  0  0  0
    1.3300    0.0000    0.0000 Mg  0  3  0  0  0  0  0  0  0  0  0  0
  1  2  1  0  0  0  0
M  CHG  1   2   1
M  END
>  <ID>
77

>  <Formula>
HMgO+

>  <Monoisotopic Mass>
40.987233

>  <SALT_NAME>
Mg Monohydroxide (Looks Odd But Ok In Drug)

$$$$

  ACD/Labs03081809272D

  1  0  0  0  0  0  0  0  0  0  1 V2000
    0.0000    0.0000    0.0000 Mg  0  0  0  0  0  0  0  0  0  0  0  0
M  END
>  <ID>
78

>  <Formula>
Mg

>  <Monoisotopic Mass>
23.985042

>  <SALT_NAME>
Magnesium

$$$$

  ACD/Labs03081809272D

  5  4  0  0  0  0  0  0  0  0  1 V2000
    0.0000   -1.3300    0.0000 O   0  0  0  0  0  0  0  0  0  0  0  0
    1.3300   -1.3300    0.0000 P   0  0  0  0  0  0  0  0  0  0  0  0
    1.3300    0.0000    0.0000 F   0  0  0  0  0  0  0  0  0  0  0  0
    1.3300   -2.6600    0.0000 O   0  0  0  0  0  0  0  0  0  0  0  0
    2.6600   -1.3300    0.0000 O   0  0  0  0  0  0  0  0  0  0  0  0
  1  2  1  0  0  0  0
  2  3  1  0  0  0  0
  2  4  1  0  0  0  0
  2  5  2  0  0  0  0
M  END
>  <ID>
79

>  <Formula>
H2FO3P

>  <Monoisotopic Mass>
99.972558

>  <SALT_NAME>
Monofluorophosphate

$$$$

  ACD/Labs03081809272D

  1  0  0  0  0  0  0  0  0  0  1 V2000
    0.0000    0.0000    0.0000 Na  0  0  0  0  0  0  0  0  0  0  0  0
M  END
>  <ID>
80

>  <Formula>
Na

>  <Monoisotopic Mass>
22.989770

>  <SALT_NAME>
Sodium

$$$$

  ACD/Labs03081809272D

 18 19  0  0  0  0  0  0  0  0  1 V2000
    2.6586   -6.6465    0.0000 O   0  0  0  0  0  0  0  0  0  0  0  0
    1.3293   -6.6465    0.0000 S   0  0  0  0  0  0  0  0  0  0  0  0
    0.0000   -6.6465    0.0000 O   0  0  0  0  0  0  0  0  0  0  0  0
    1.3293   -7.9758    0.0000 O   0  0  0  0  0  0  0  0  0  0  0  0
    1.3293   -5.3172    0.0000 C   0  0  0  0  0  0  0  0  0  0  0  0
    0.1762   -4.6605    0.0000 C   0  0  0  0  0  0  0  0  0  0  0  0
    0.1762   -3.3312    0.0000 C   0  0  0  0  0  0  0  0  0  0  0  0
    1.3293   -2.6586    0.0000 C   0  0  0  0  0  0  0  0  0  0  0  0
    2.4824   -3.3312    0.0000 C   0  0  0  0  0  0  0  0  0  0  0  0
    3.6355   -2.6586    0.0000 C   0  0  0  0  0  0  0  0  0  0  0  0
    4.7887   -3.3152    0.0000 C   0  0  0  0  0  0  0  0  0  0  0  0
    4.7887   -4.6445    0.0000 C   0  0  0  0  0  0  0  0  0  0  0  0
    3.6355   -5.3172    0.0000 C   0  0  0  0  0  0  0  0  0  0  0  0
    2.4824   -4.6605    0.0000 C   0  0  0  0  0  0  0  0  0  0  0  0
    3.6355   -1.3293    0.0000 S   0  0  0  0  0  0  0  0  0  0  0  0
    2.3062   -1.3293    0.0000 O   0  0  0  0  0  0  0  0  0  0  0  0
    4.9648   -1.3293    0.0000 O   0  0  0  0  0  0  0  0  0  0  0  0
    3.6355    0.0000    0.0000 O   0  0  0  0  0  0  0  0  0  0  0  0
  1  2  1  0  0  0  0
  2  3  2  0  0  0  0
  2  4  2  0  0  0  0
  2  5  1  0  0  0  0
  5  6  2  0  0  0  0
  5 14  1  0  0  0  0
  6  7  1  0  0  0  0
  7  8  2  0  0  0  0
  8  9  1  0  0  0  0
  9 10  2  0  0  0  0
  9 14  1  0  0  0  0
 10 11  1  0  0  0  0
 10 15  1  0  0  0  0
 11 12  2  0  0  0  0
 12 13  1  0  0  0  0
 13 14  2  0  0  0  0
 15 16  2  0  0  0  0
 15 17  2  0  0  0  0
 15 18  1  0  0  0  0
M  END
>  <ID>
81

>  <Formula>
C10H8O6S2

>  <Monoisotopic Mass>
287.976228

>  <SALT_NAME>
Napadisilate

$$$$

  ACD/Labs03081809272D

 14 15  0  0  0  0  0  0  0  0  1 V2000
    0.9631   -1.3323    0.0000 O   0  0  0  0  0  0  0  0  0  0  0  0
    2.2953   -1.3323    0.0000 S   0  0  0  0  0  0  0  0  0  0  0  0
    3.6276   -1.3323    0.0000 O   0  0  0  0  0  0  0  0  0  0  0  0
    2.2953    0.0000    0.0000 O   0  0  0  0  0  0  0  0  0  0  0  0
    2.2953   -2.6645    0.0000 C   0  0  0  0  0  0  0  0  0  0  0  0
    3.4510   -3.3226    0.0000 C   0  0  0  0  0  0  0  0  0  0  0  0
    3.4510   -4.6549    0.0000 C   0  0  0  0  0  0  0  0  0  0  0  0
    2.2953   -5.3290    0.0000 C   0  0  0  0  0  0  0  0  0  0  0  0
    2.2953   -6.6613    0.0000 C   0  0  0  0  0  0  0  0  0  0  0  0
    1.1557   -7.3194    0.0000 C   0  0  0  0  0  0  0  0  0  0  0  0
    0.0000   -6.6613    0.0000 C   0  0  0  0  0  0  0  0  0  0  0  0
    0.0000   -5.3290    0.0000 C   0  0  0  0  0  0  0  0  0  0  0  0
    1.1557   -4.6549    0.0000 C   0  0  0  0  0  0  0  0  0  0  0  0
    1.1557   -3.3226    0.0000 C   0  0  0  0  0  0  0  0  0  0  0  0
  1  2  1  0  0  0  0
  2  3  2  0  0  0  0
  2  4  2  0  0  0  0
  2  5  1  0  0  0  0
  5  6  2  0  0  0  0
  5 14  1  0  0  0  0
  6  7  1  0  0  0  0
  7  8  2  0  0  0  0
  8  9  1  0  0  0  0
  8 13  1  0  0  0  0
  9 10  2  0  0  0  0
 10 11  1  0  0  0  0
 11 12  2  0  0  0  0
 12 13  1  0  0  0  0
 13 14  2  0  0  0  0
M  END
>  <ID>
82

>  <Formula>
C10H8O3S

>  <Monoisotopic Mass>
208.019414

>  <SALT_NAME>
Napsylate

$$$$

  ACD/Labs03081809272D

  4  3  0  0  0  0  0  0  0  0  1 V2000
    0.0000    0.0000    0.0000 O   0  0  0  0  0  0  0  0  0  0  0  0
    0.6578   -1.1551    0.0000 N   0  0  0  0  0  3  0  0  0  0  0  0
    1.9893   -1.1551    0.0000 O   0  0  0  0  0  0  0  0  0  0  0  0
    0.0000   -2.3102    0.0000 O   0  0  0  0  0  0  0  0  0  0  0  0
  1  2  1  0  0  0  0
  2  3  2  0  0  0  0
  2  4  1  0  0  0  0
M  END
>  <ID>
83

>  <Formula>
H2NO3

>  <Monoisotopic Mass>
64.003468

>  <SALT_NAME>
Nitrate Uncharged

$$$$

  ACD/Labs03081809272D

  4  3  0  0  0  0  0  0  0  0  1 V2000
    0.0000    0.0000    0.0000 N   0  0  0  0  0  0  0  0  0  0  0  0
    1.3281    0.0000    0.0000 C   0  0  0  0  0  0  0  0  0  0  0  0
    2.0002   -1.1521    0.0000 C   0  0  0  0  0  0  0  0  0  0  0  0
    3.3283   -1.1521    0.0000 O   0  0  0  0  0  0  0  0  0  0  0  0
  1  2  1  0  0  0  0
  2  3  1  0  0  0  0
  3  4  1  0  0  0  0
M  END
>  <ID>
84

>  <Formula>
C2H7NO

>  <Monoisotopic Mass>
61.052764

>  <SALT_NAME>
Olamine Or Ethanolamide

$$$$

  ACD/Labs03081809272D

  6  5  0  0  0  0  0  0  0  0  1 V2000
    0.0000   -1.1508    0.0000 O   0  0  0  0  0  0  0  0  0  0  0  0
    1.3266   -1.1508    0.0000 C   0  0  0  0  0  0  0  0  0  0  0  0
    1.9979    0.0000    0.0000 O   0  0  0  0  0  0  0  0  0  0  0  0
    1.9979   -2.3016    0.0000 C   0  0  0  0  0  0  0  0  0  0  0  0
    3.3245   -2.3016    0.0000 O   0  0  0  0  0  0  0  0  0  0  0  0
    1.3266   -3.4524    0.0000 O   0  0  0  0  0  0  0  0  0  0  0  0
  1  2  1  0  0  0  0
  2  3  2  0  0  0  0
  2  4  1  0  0  0  0
  4  5  2  0  0  0  0
  4  6  1  0  0  0  0
M  END
>  <ID>
85

>  <Formula>
C2H2O4

>  <Monoisotopic Mass>
89.995309

>  <SALT_NAME>
Oxalate

$$$$

  ACD/Labs03081809272D

 18 17  0  0  0  0  0  0  0  0  1 V2000
    0.0000    0.0000    0.0000 C   0  0  0  0  0  0  0  0  0  0  0  0
    1.3293    0.0000    0.0000 C   0  0  0  0  0  0  0  0  0  0  0  0
    1.9860   -1.1532    0.0000 C   0  0  0  0  0  0  0  0  0  0  0  0
    3.3154   -1.1532    0.0000 C   0  0  0  0  0  0  0  0  0  0  0  0
    3.9880   -2.3063    0.0000 C   0  0  0  0  0  0  0  0  0  0  0  0
    5.3174   -2.3063    0.0000 C   0  0  0  0  0  0  0  0  0  0  0  0
    5.9901   -3.4595    0.0000 C   0  0  0  0  0  0  0  0  0  0  0  0
    7.3194   -3.4595    0.0000 C   0  0  0  0  0  0  0  0  0  0  0  0
    7.9761   -4.6127    0.0000 C   0  0  0  0  0  0  0  0  0  0  0  0
    9.3054   -4.6127    0.0000 C   0  0  0  0  0  0  0  0  0  0  0  0
    9.9781   -5.7658    0.0000 C   0  0  0  0  0  0  0  0  0  0  0  0
   11.3074   -5.7658    0.0000 C   0  0  0  0  0  0  0  0  0  0  0  0
   11.9641   -6.9190    0.0000 C   0  0  0  0  0  0  0  0  0  0  0  0
   13.2935   -6.9190    0.0000 C   0  0  0  0  0  0  0  0  0  0  0  0
   13.9661   -8.0722    0.0000 C   0  0  0  0  0  0  0  0  0  0  0  0
   15.2955   -8.0722    0.0000 C   0  0  0  0  0  0  0  0  0  0  0  0
   15.9521   -6.9190    0.0000 O   0  0  0  0  0  0  0  0  0  0  0  0
   15.9521   -9.2253    0.0000 O   0  0  0  0  0  0  0  0  0  0  0  0
  1  2  1  0  0  0  0
  2  3  1  0  0  0  0
  3  4  1  0  0  0  0
  4  5  1  0  0  0  0
  5  6  1  0  0  0  0
  6  7  1  0  0  0  0
  7  8  1  0  0  0  0
  8  9  1  0  0  0  0
  9 10  1  0  0  0  0
 10 11  1  0  0  0  0
 11 12  1  0  0  0  0
 12 13  1  0  0  0  0
 13 14  1  0  0  0  0
 14 15  1  0  0  0  0
 15 16  1  0  0  0  0
 16 17  2  0  0  0  0
 16 18  1  0  0  0  0
M  END
>  <ID>
86

>  <Formula>
C16H32O2

>  <Monoisotopic Mass>
256.240230

>  <SALT_NAME>
Palmitate

$$$$

  ACD/Labs03081809272D

 29 32  0  0  0  0  0  0  0  0  1 V2000
    6.6639   -6.9042    0.0000 O   0  0  0  0  0  0  0  0  0  0  0  0
    5.9911   -8.0575    0.0000 C   0  0  0  0  0  0  0  0  0  0  0  0
    6.6639   -9.2109    0.0000 O   0  0  0  0  0  0  0  0  0  0  0  0
    4.6615   -8.0575    0.0000 C   0  0  0  0  0  0  0  0  0  0  0  0
    4.0047   -9.2109    0.0000 C   0  0  0  0  0  0  0  0  0  0  0  0
    2.6591   -9.2109    0.0000 C   0  0  0  0  0  0  0  0  0  0  0  0
    2.0024  -10.3482    0.0000 C   0  0  0  0  0  0  0  0  0  0  0  0
    0.6728  -10.3482    0.0000 C   0  0  0  0  0  0  0  0  0  0  0  0
    0.0000   -9.2109    0.0000 C   0  0  0  0  0  0  0  0  0  0  0  0
    0.6728   -8.0575    0.0000 C   0  0  0  0  0  0  0  0  0  0  0  0
    2.0024   -8.0575    0.0000 C   0  0  0  0  0  0  0  0  0  0  0  0
    2.6591   -6.9042    0.0000 C   0  0  0  0  0  0  0  0  0  0  0  0
    2.0024   -5.7508    0.0000 C   0  0  0  0  0  0  0  0  0  0  0  0
    2.6591   -4.5974    0.0000 C   0  0  0  0  0  0  0  0  0  0  0  0
    2.0024   -3.4441    0.0000 C   0  0  0  0  0  0  0  0  0  0  0  0
    0.6728   -3.4441    0.0000 O   0  0  0  0  0  0  0  0  0  0  0  0
    2.6591   -2.2907    0.0000 C   0  0  0  0  0  0  0  0  0  0  0  0
    3.9887   -2.2907    0.0000 C   0  0  0  0  0  0  0  0  0  0  0  0
    4.6615   -3.4441    0.0000 C   0  0  0  0  0  0  0  0  0  0  0  0
    5.9911   -3.4441    0.0000 C   0  0  0  0  0  0  0  0  0  0  0  0
    6.6639   -4.5974    0.0000 C   0  0  0  0  0  0  0  0  0  0  0  0
    5.9911   -5.7508    0.0000 C   0  0  0  0  0  0  0  0  0  0  0  0
    4.6615   -5.7508    0.0000 C   0  0  0  0  0  0  0  0  0  0  0  0
    4.0047   -4.5974    0.0000 C   0  0  0  0  0  0  0  0  0  0  0  0
    2.0024   -1.1373    0.0000 C   0  0  0  0  0  0  0  0  0  0  0  0
    0.6728   -1.1373    0.0000 O   0  0  0  0  0  0  0  0  0  0  0  0
    2.6591    0.0000    0.0000 O   0  0  0  0  0  0  0  0  0  0  0  0
    4.0047   -6.9042    0.0000 C   0  0  0  0  0  0  0  0  0  0  0  0
    4.6615   -5.7508    0.0000 O   0  0  0  0  0  0  0  0  0  0  0  0
  1  2  1  0  0  0  0
  2  3  2  0  0  0  0
  2  4  1  0  0  0  0
  4  5  2  0  0  0  0
  4 28  1  0  0  0  0
  5  6  1  0  0  0  0
  6  7  2  0  0  0  0
  6 11  1  0  0  0  0
  7  8  1  0  0  0  0
  8  9  2  0  0  0  0
  9 10  1  0  0  0  0
 10 11  2  0  0  0  0
 11 12  1  0  0  0  0
 12 13  1  0  0  0  0
 12 28  2  0  0  0  0
 13 14  1  0  0  0  0
 14 15  2  0  0  0  0
 14 24  1  0  0  0  0
 15 16  1  0  0  0  0
 15 17  1  0  0  0  0
 17 18  2  0  0  0  0
 17 25  1  0  0  0  0
 18 19  1  0  0  0  0
 19 20  2  0  0  0  0
 19 24  1  0  0  0  0
 20 21  1  0  0  0  0
 21 22  2  0  0  0  0
 22 23  1  0  0  0  0
 23 24  2  0  0  0  0
 25 26  2  0  0  0  0
 25 27  1  0  0  0  0
 28 29  1  0  0  0  0
M  END
>  <ID>
87

>  <Formula>
C23H16O6

>  <Monoisotopic Mass>
388.094688

>  <SALT_NAME>
Pamoate

$$$$

  ACD/Labs03081809272D

  5  4  0  0  0  0  0  0  0  0  1 V2000
    0.0000   -1.3300    0.0000 O   0  0  0  0  0  0  0  0  0  0  0  0
    1.3300   -1.3300    0.0000 Cl  0  0  0  0  0  0  0  0  0  0  0  0
    1.3300    0.0000    0.0000 O   0  0  0  0  0  0  0  0  0  0  0  0
    1.3300   -2.6600    0.0000 O   0  0  0  0  0  0  0  0  0  0  0  0
    2.6600   -1.3300    0.0000 O   0  0  0  0  0  0  0  0  0  0  0  0
  1  2  1  0  0  0  0
  2  3  2  0  0  0  0
  2  4  2  0  0  0  0
  2  5  2  0  0  0  0
M  END
>  <ID>
88

>  <Formula>
HClO4

>  <Monoisotopic Mass>
99.956336

>  <SALT_NAME>
Perchlorate Uncharged

$$$$

  ACD/Labs03081809272D

 11 11  0  0  0  0  0  0  0  0  1 V2000
    0.0000    0.0000    0.0000 N   0  0  0  0  0  0  0  0  0  0  0  0
    1.1522   -0.6721    0.0000 C   0  0  0  0  0  0  0  0  0  0  0  0
    2.3045    0.0000    0.0000 C   0  0  0  0  0  0  0  0  0  0  0  0
    3.4567   -0.6721    0.0000 C   0  0  0  0  0  0  0  0  0  0  0  0
    3.4567   -2.0004    0.0000 C   0  0  0  0  0  0  0  0  0  0  0  0
    2.3045   -2.6565    0.0000 C   0  0  0  0  0  0  0  0  0  0  0  0
    1.1522   -2.0004    0.0000 C   0  0  0  0  0  0  0  0  0  0  0  0
    4.6089   -2.6565    0.0000 P   0  0  0  0  0  0  0  0  0  0  0  0
    5.2650   -1.5043    0.0000 O   0  0  0  0  0  0  0  0  0  0  0  0
    3.9368   -3.8088    0.0000 O   0  0  0  0  0  0  0  0  0  0  0  0
    5.7611   -3.3287    0.0000 O   0  0  0  0  0  0  0  0  0  0  0  0
  1  2  1  0  0  0  0
  2  3  2  0  0  0  0
  2  7  1  0  0  0  0
  3  4  1  0  0  0  0
  4  5  2  0  0  0  0
  5  6  1  0  0  0  0
  5  8  1  0  0  0  0
  6  7  2  0  0  0  0
  8  9  2  0  0  0  0
  8 10  1  0  0  0  0
  8 11  1  0  0  0  0
M  END
>  <ID>
89

>  <Formula>
C6H8NO3P

>  <Monoisotopic Mass>
173.024179

>  <SALT_NAME>
Phosphanilate

$$$$

  ACD/Labs03081809272D

  5  4  0  0  0  0  0  0  0  0  1 V2000
    0.0000   -1.3300    0.0000 O   0  0  0  0  0  0  0  0  0  0  0  0
    1.3300   -1.3300    0.0000 P   0  0  0  0  0  0  0  0  0  0  0  0
    1.3300    0.0000    0.0000 O   0  0  0  0  0  0  0  0  0  0  0  0
    1.3300   -2.6600    0.0000 O   0  0  0  0  0  0  0  0  0  0  0  0
    2.6600   -1.3300    0.0000 O   0  0  0  0  0  0  0  0  0  0  0  0
  1  2  1  0  0  0  0
  2  3  2  0  0  0  0
  2  4  1  0  0  0  0
  2  5  1  0  0  0  0
M  END
>  <ID>
90

>  <Formula>
H3O4P

>  <Monoisotopic Mass>
97.976895

>  <SALT_NAME>
Phosphate

$$$$

  ACD/Labs03081809272D

 16 16  0  0  0  0  0  0  0  0  2 V2000
    3.4546   -5.9815    0.0000 O   0  0  0  0  0  0  0  0  0  0  0  0
    3.4546   -4.6541    0.0000 C   0  0  0  0  0  0  0  0  0  0  0  0
    2.3031   -3.9824    0.0000 C   0  0  0  0  0  0  0  0  0  0  0  0
    2.3031   -2.6549    0.0000 C   0  0  0  0  0  0  0  0  0  0  0  0
    3.4546   -1.9992    0.0000 C   0  0  0  0  0  0  0  0  0  0  0  0
    4.6061   -2.6549    0.0000 C   0  0  0  0  0  0  0  0  0  0  0  0
    4.6061   -3.9824    0.0000 C   0  0  0  0  0  0  0  0  0  0  0  0
    5.7576   -4.6541    0.0000 N   0  3  0  0  0  0  0  0  0  0  0  0
    6.9092   -3.9824    0.0000 O   0  0  0  0  0  0  0  0  0  0  0  0
    5.7576   -5.9815    0.0000 O   0  5  0  0  0  0  0  0  0  0  0  0
    3.4546   -0.6717    0.0000 N   0  3  0  0  0  0  0  0  0  0  0  0
    2.3031    0.0000    0.0000 O   0  0  0  0  0  0  0  0  0  0  0  0
    4.6061    0.0000    0.0000 O   0  5  0  0  0  0  0  0  0  0  0  0
    1.1515   -4.6541    0.0000 N   0  3  0  0  0  0  0  0  0  0  0  0
    1.1515   -5.9815    0.0000 O   0  0  0  0  0  0  0  0  0  0  0  0
    0.0000   -3.9824    0.0000 O   0  5  0  0  0  0  0  0  0  0  0  0
  1  2  1  0  0  0  0
  2  3  2  0  0  0  0
  2  7  1  0  0  0  0
  3  4  1  0  0  0  0
  3 14  1  0  0  0  0
  4  5  2  0  0  0  0
  5  6  1  0  0  0  0
  5 11  1  0  0  0  0
  6  7  2  0  0  0  0
  7  8  1  0  0  0  0
  8  9  2  0  0  0  0
  8 10  1  0  0  0  0
 11 12  2  0  0  0  0
 11 13  1  0  0  0  0
 14 15  2  0  0  0  0
 14 16  1  0  0  0  0
M  CHG  6   8   1  10  -1  11   1  13  -1  14   1  16  -1
M  END
>  <ID>
91

>  <Formula>
C6H3N3O7

>  <Monoisotopic Mass>
228.997099

>  <SALT_NAME>
Picrate

$$$$

  ACD/Labs03081809272D

  6  6  0  0  0  0  0  0  0  0  1 V2000
    1.9973    0.0000    0.0000 C   0  0  0  0  0  0  0  0  0  0  0  0
    2.6524   -1.1505    0.0000 C   0  0  0  0  0  0  0  0  0  0  0  0
    1.9973   -2.3009    0.0000 N   0  0  0  0  0  0  0  0  0  0  0  0
    0.6551   -2.3009    0.0000 C   0  0  0  0  0  0  0  0  0  0  0  0
    0.0000   -1.1505    0.0000 C   0  0  0  0  0  0  0  0  0  0  0  0
    0.6551    0.0000    0.0000 N   0  0  0  0  0  0  0  0  0  0  0  0
  1  2  1  0  0  0  0
  1  6  1  0  0  0  0
  2  3  1  0  0  0  0
  3  4  1  0  0  0  0
  4  5  1  0  0  0  0
  5  6  1  0  0  0  0
M  END
>  <ID>
92

>  <Formula>
C4H10N2

>  <Monoisotopic Mass>
86.084398

>  <SALT_NAME>
Piperazine

$$$$

  ACD/Labs03081809272D

  5  4  0  0  0  0  0  0  0  0  1 V2000
    1.3272    0.0000    0.0000 C   0  0  0  0  0  0  0  0  0  0  0  0
    1.9987   -1.1513    0.0000 C   0  0  0  0  0  0  0  0  0  0  0  0
    3.3259   -1.1513    0.0000 O   0  0  0  0  0  0  0  0  0  0  0  0
    1.3272   -2.3026    0.0000 C   0  0  0  0  0  0  0  0  0  0  0  0
    0.0000   -2.3026    0.0000 O   0  0  0  0  0  0  0  0  0  0  0  0
  1  2  1  0  0  0  0
  2  3  1  0  0  0  0
  2  4  1  0  0  0  0
  4  5  1  0  0  0  0
M  END
>  <ID>
93

>  <Formula>
C3H8O2

>  <Monoisotopic Mass>
76.052429

>  <SALT_NAME>
Propylene Glycol

$$$$

  ACD/Labs03081809272D

 14 13  0  0  0  0  0  0  0  0  1 V2000
    4.9328   -3.2093    0.0000 O   0  0  0  0  0  0  0  0  0  0  0  0
    3.6996   -3.2093    0.0000 C   0  0  0  0  0  0  0  0  0  0  0  0
    3.0756   -4.2791    0.0000 C   0  0  0  0  0  0  0  0  0  0  0  0
    3.6996   -5.3488    0.0000 O   0  0  0  0  0  0  0  0  0  0  0  0
    1.8424   -4.2791    0.0000 C   0  0  0  0  0  0  0  0  0  0  0  0
    1.2332   -5.3488    0.0000 O   0  0  0  0  0  0  0  0  0  0  0  0
    1.2332   -3.2093    0.0000 C   0  0  0  0  0  0  0  0  0  0  0  0
    0.0000   -3.2093    0.0000 O   0  0  0  0  0  0  0  0  0  0  0  0
    2.4664   -1.0698    0.0000 O   0  0  0  0  0  0  0  0  0  0  0  0
    3.0756   -2.1395    0.0000 C   0  0  0  0  0  0  0  0  0  0  0  0
    1.8424   -2.1395    0.0000 O   0  0  0  0  0  0  0  0  0  0  0  0
    3.6996   -1.0698    0.0000 C   0  0  0  0  0  0  0  0  0  0  0  0
    3.0756    0.0000    0.0000 O   0  0  0  0  0  0  0  0  0  0  0  0
    4.9328   -1.0698    0.0000 O   0  0  0  0  0  0  0  0  0  0  0  0
  1  2  1  0  0  0  0
  2  3  1  0  0  0  0
  2 10  1  0  0  0  0
  3  4  1  0  0  0  0
  3  5  1  0  0  0  0
  5  6  1  0  0  0  0
  5  7  1  0  0  0  0
  7  8  2  0  0  0  0
  7  9  1  0  0  0  0
 10 11  1  0  0  0  0
 10 12  1  0  0  0  0
 12 13  2  0  0  0  0
 12 14  1  0  0  0  0
M  END
>  <ID>
94

>  <Formula>
C6H10O8

>  <Monoisotopic Mass>
210.037567

>  <SALT_NAME>
Saccharate

$$$$

  ACD/Labs03081809272D

 12 13  0  0  0  0  0  0  0  0  1 V2000
    0.0000   -2.6478    0.0000 O   0  0  0  0  0  0  0  0  0  0  0  0
    1.2998   -2.3750    0.0000 C   0  0  0  0  0  0  0  0  0  0  0  0
    1.8454   -1.1554    0.0000 N   0  0  0  0  0  0  0  0  0  0  0  0
    3.1613   -1.2998    0.0000 S   0  0  0  0  0  0  0  0  0  0  0  0
    3.4341    0.0000    0.0000 O   0  0  0  0  0  0  0  0  0  0  0  0
    4.4290   -0.8826    0.0000 O   0  0  0  0  0  0  0  0  0  0  0  0
    3.4341   -2.5996    0.0000 C   0  0  0  0  0  0  0  0  0  0  0  0
    4.5895   -3.2736    0.0000 C   0  0  0  0  0  0  0  0  0  0  0  0
    4.5895   -4.6055    0.0000 C   0  0  0  0  0  0  0  0  0  0  0  0
    3.4341   -5.2635    0.0000 C   0  0  0  0  0  0  0  0  0  0  0  0
    2.2947   -4.6055    0.0000 C   0  0  0  0  0  0  0  0  0  0  0  0
    2.2947   -3.2736    0.0000 C   0  0  0  0  0  0  0  0  0  0  0  0
  1  2  2  0  0  0  0
  2  3  1  0  0  0  0
  2 12  1  0  0  0  0
  3  4  1  0  0  0  0
  4  5  2  0  0  0  0
  4  6  2  0  0  0  0
  4  7  1  0  0  0  0
  7  8  2  0  0  0  0
  7 12  1  0  0  0  0
  8  9  1  0  0  0  0
  9 10  2  0  0  0  0
 10 11  1  0  0  0  0
 11 12  2  0  0  0  0
M  END
>  <ID>
95

>  <Formula>
C7H5NO3S

>  <Monoisotopic Mass>
182.999013

>  <SALT_NAME>
Saccharin

$$$$

  ACD/Labs03081809272D

 10 10  0  0  0  0  0  0  0  0  1 V2000
    1.9970   -4.6012    0.0000 O   0  0  0  0  0  0  0  0  0  0  0  0
    1.3420   -3.4509    0.0000 C   0  0  0  0  0  0  0  0  0  0  0  0
    0.0000   -3.4509    0.0000 O   0  0  0  0  0  0  0  0  0  0  0  0
    1.9970   -2.3006    0.0000 C   0  0  0  0  0  0  0  0  0  0  0  0
    1.3260   -1.1503    0.0000 C   0  0  0  0  0  0  0  0  0  0  0  0
    1.9970    0.0000    0.0000 C   0  0  0  0  0  0  0  0  0  0  0  0
    3.3231    0.0000    0.0000 C   0  0  0  0  0  0  0  0  0  0  0  0
    3.9941   -1.1503    0.0000 C   0  0  0  0  0  0  0  0  0  0  0  0
    3.3231   -2.3006    0.0000 C   0  0  0  0  0  0  0  0  0  0  0  0
    3.9941   -3.4509    0.0000 O   0  0  0  0  0  0  0  0  0  0  0  0
  1  2  1  0  0  0  0
  2  3  2  0  0  0  0
  2  4  1  0  0  0  0
  4  5  2  0  0  0  0
  4  9  1  0  0  0  0
  5  6  1  0  0  0  0
  6  7  2  0  0  0  0
  7  8  1  0  0  0  0
  8  9  2  0  0  0  0
  9 10  1  0  0  0  0
M  END
>  <ID>
96

>  <Formula>
C7H6O3

>  <Monoisotopic Mass>
138.031694

>  <SALT_NAME>
Salicylate Uncharged

$$$$

  ACD/Labs03081809272D

  1  0  0  0  0  0  0  0  0  0  1 V2000
    0.0000    0.0000    0.0000 Ag  0  0  0  0  0  0  0  0  0  0  0  0
M  END
>  <ID>
97

>  <Formula>
Ag

>  <Monoisotopic Mass>
106.905093

>  <SALT_NAME>
Silver

$$$$

  ACD/Labs03081809272D

  1  0  0  0  0  0  0  0  0  0  1 V2000
    0.0000    0.0000    0.0000 Sr  0  0  0  0  0  0  0  0  0  0  0  0
M  END
>  <ID>
98

>  <Formula>
Sr

>  <Monoisotopic Mass>
87.905617

>  <SALT_NAME>
Strontium

$$$$

  ACD/Labs03081809272D

  8  7  0  0  0  0  0  0  0  0  1 V2000
    0.0000   -1.1502    0.0000 O   0  0  0  0  0  0  0  0  0  0  0  0
    1.3260   -1.1502    0.0000 C   0  0  0  0  0  0  0  0  0  0  0  0
    1.9969    0.0000    0.0000 O   0  0  0  0  0  0  0  0  0  0  0  0
    1.9969   -2.3004    0.0000 C   0  0  0  0  0  0  0  0  0  0  0  0
    1.3260   -3.4507    0.0000 C   0  0  0  0  0  0  0  0  0  0  0  0
    1.9969   -4.6009    0.0000 C   0  0  0  0  0  0  0  0  0  0  0  0
    3.3229   -4.6009    0.0000 O   0  0  0  0  0  0  0  0  0  0  0  0
    1.3260   -5.7511    0.0000 O   0  0  0  0  0  0  0  0  0  0  0  0
  1  2  1  0  0  0  0
  2  3  2  0  0  0  0
  2  4  1  0  0  0  0
  4  5  1  0  0  0  0
  5  6  1  0  0  0  0
  6  7  2  0  0  0  0
  6  8  1  0  0  0  0
M  END
>  <ID>
99

>  <Formula>
C4H6O4

>  <Monoisotopic Mass>
118.026609

>  <SALT_NAME>
Succinate

$$$$

  ACD/Labs03081809272D

  5  4  0  0  0  0  0  0  0  0  1 V2000
    0.0000   -1.3300    0.0000 O   0  0  0  0  0  0  0  0  0  0  0  0
    1.3300   -1.3300    0.0000 S   0  0  0  0  0  0  0  0  0  0  0  0
    1.3300    0.0000    0.0000 O   0  0  0  0  0  0  0  0  0  0  0  0
    1.3300   -2.6600    0.0000 O   0  0  0  0  0  0  0  0  0  0  0  0
    2.6600   -1.3300    0.0000 O   0  0  0  0  0  0  0  0  0  0  0  0
  1  2  1  0  0  0  0
  2  3  2  0  0  0  0
  2  4  2  0  0  0  0
  2  5  1  0  0  0  0
M  END
>  <ID>
100

>  <Formula>
H2O4S

>  <Monoisotopic Mass>
97.967379

>  <SALT_NAME>
Sulfate

$$$$

  ACD/Labs03081809272D

 14 14  0  0  0  0  0  0  0  0  1 V2000
    1.1528   -4.6434    0.0000 C   0  0  0  0  0  0  0  0  0  0  0  0
    0.0000   -3.9869    0.0000 C   0  0  0  0  0  0  0  0  0  0  0  0
    0.0000   -2.6579    0.0000 C   0  0  0  0  0  0  0  0  0  0  0  0
    1.1528   -1.9854    0.0000 C   0  0  0  0  0  0  0  0  0  0  0  0
    1.1528   -0.6565    0.0000 C   0  0  0  0  0  0  0  0  0  0  0  0
    0.0000    0.0000    0.0000 O   0  0  0  0  0  0  0  0  0  0  0  0
    2.3057    0.0000    0.0000 O   0  0  0  0  0  0  0  0  0  0  0  0
    2.3057   -2.6579    0.0000 C   0  0  0  0  0  0  0  0  0  0  0  0
    3.4585   -1.9854    0.0000 O   0  0  0  0  0  0  0  0  0  0  0  0
    2.3057   -3.9869    0.0000 C   0  0  0  0  0  0  0  0  0  0  0  0
    3.4585   -4.6434    0.0000 S   0  0  0  0  0  0  0  0  0  0  0  0
    4.1150   -3.4905    0.0000 O   0  0  0  0  0  0  0  0  0  0  0  0
    2.7860   -5.7962    0.0000 O   0  0  0  0  0  0  0  0  0  0  0  0
    4.6113   -5.3159    0.0000 O   0  0  0  0  0  0  0  0  0  0  0  0
  1  2  2  0  0  0  0
  1 10  1  0  0  0  0
  2  3  1  0  0  0  0
  3  4  2  0  0  0  0
  4  5  1  0  0  0  0
  4  8  1  0  0  0  0
  5  6  2  0  0  0  0
  5  7  1  0  0  0  0
  8  9  1  0  0  0  0
  8 10  2  0  0  0  0
 10 11  1  0  0  0  0
 11 12  2  0  0  0  0
 11 13  2  0  0  0  0
 11 14  1  0  0  0  0
M  END
>  <ID>
101

>  <Formula>
C7H6O6S

>  <Monoisotopic Mass>
217.988508

>  <SALT_NAME>
Sulfosalicylate

$$$$

  ACD/Labs03081809272D

  1  0  0  0  0  0  0  0  0  0  2 V2000
    0.0000    0.0000    0.0000 S   0  6  0  0  0  0  0  0  0  0  0  0
M  CHG  1   1  -2
M  END
>  <ID>
102

>  <Formula>
S2-

>  <Monoisotopic Mass>
31.973167

>  <SALT_NAME>
Sulphide

$$$$

  ACD/Labs03081809272D

 12 12  0  0  0  0  0  0  0  0  1 V2000
    3.3319    0.0000    0.0000 O   0  0  0  0  0  0  0  0  0  0  0  0
    3.9886   -1.1533    0.0000 C   0  0  0  0  0  0  0  0  0  0  0  0
    5.3182   -1.1533    0.0000 O   0  0  0  0  0  0  0  0  0  0  0  0
    3.3319   -2.3067    0.0000 C   0  0  0  0  0  0  0  0  0  0  0  0
    3.9886   -3.4600    0.0000 C   0  0  0  0  0  0  0  0  0  0  0  0
    3.3319   -4.6134    0.0000 C   0  0  0  0  0  0  0  0  0  0  0  0
    2.0023   -4.6134    0.0000 C   0  0  0  0  0  0  0  0  0  0  0  0
    1.3295   -3.4600    0.0000 C   0  0  0  0  0  0  0  0  0  0  0  0
    2.0023   -2.3067    0.0000 C   0  0  0  0  0  0  0  0  0  0  0  0
    1.3295   -5.7667    0.0000 C   0  0  0  0  0  0  0  0  0  0  0  0
    1.9863   -6.9200    0.0000 O   0  0  0  0  0  0  0  0  0  0  0  0
    0.0000   -5.7667    0.0000 O   0  0  0  0  0  0  0  0  0  0  0  0
  1  2  1  0  0  0  0
  2  3  2  0  0  0  0
  2  4  1  0  0  0  0
  4  5  2  0  0  0  0
  4  9  1  0  0  0  0
  5  6  1  0  0  0  0
  6  7  2  0  0  0  0
  7  8  1  0  0  0  0
  7 10  1  0  0  0  0
  8  9  2  0  0  0  0
 10 11  2  0  0  0  0
 10 12  1  0  0  0  0
M  END
>  <ID>
103

>  <Formula>
C8H6O4

>  <Monoisotopic Mass>
166.026609

>  <SALT_NAME>
Terephthalate

$$$$

  ACD/Labs03081809272D

 11 11  0  0  0  0  0  0  0  0  1 V2000
    0.0000    0.0000    0.0000 C   0  0  0  0  0  0  0  0  0  0  0  0
    1.1522   -0.6721    0.0000 C   0  0  0  0  0  0  0  0  0  0  0  0
    2.3045    0.0000    0.0000 C   0  0  0  0  0  0  0  0  0  0  0  0
    3.4567   -0.6721    0.0000 C   0  0  0  0  0  0  0  0  0  0  0  0
    3.4567   -2.0004    0.0000 C   0  0  0  0  0  0  0  0  0  0  0  0
    2.3045   -2.6565    0.0000 C   0  0  0  0  0  0  0  0  0  0  0  0
    1.1522   -2.0004    0.0000 C   0  0  0  0  0  0  0  0  0  0  0  0
    4.6089   -2.6565    0.0000 S   0  0  0  0  0  0  0  0  0  0  0  0
    5.2650   -1.5043    0.0000 O   0  0  0  0  0  0  0  0  0  0  0  0
    3.9368   -3.8088    0.0000 O   0  0  0  0  0  0  0  0  0  0  0  0
    5.7611   -3.3287    0.0000 O   0  0  0  0  0  0  0  0  0  0  0  0
  1  2  1  0  0  0  0
  2  3  2  0  0  0  0
  2  7  1  0  0  0  0
  3  4  1  0  0  0  0
  4  5  2  0  0  0  0
  5  6  1  0  0  0  0
  5  8  1  0  0  0  0
  6  7  2  0  0  0  0
  8  9  2  0  0  0  0
  8 10  2  0  0  0  0
  8 11  1  0  0  0  0
M  END
>  <ID>
104

>  <Formula>
C7H8O3S

>  <Monoisotopic Mass>
172.019414

>  <SALT_NAME>
Tosilate Or Tosylate Uncharged

$$$$

  ACD/Labs03081809272D

 10 10  0  0  0  0  0  0  0  0  1 V2000
    2.6573    0.0000    0.0000 O   0  0  0  0  0  0  0  0  0  0  0  0
    2.0010   -1.1526    0.0000 C   0  0  0  0  0  0  0  0  0  0  0  0
    2.6573   -2.3051    0.0000 C   0  0  0  0  0  0  0  0  0  0  0  0
    2.0010   -3.4577    0.0000 C   0  0  0  0  0  0  0  0  0  0  0  0
    2.6573   -4.6103    0.0000 Cl  0  0  0  0  0  0  0  0  0  0  0  0
    0.6563   -3.4577    0.0000 C   0  0  0  0  0  0  0  0  0  0  0  0
    0.0000   -4.6103    0.0000 Cl  0  0  0  0  0  0  0  0  0  0  0  0
    0.0000   -2.3051    0.0000 C   0  0  0  0  0  0  0  0  0  0  0  0
    0.6563   -1.1526    0.0000 C   0  0  0  0  0  0  0  0  0  0  0  0
    0.0000    0.0000    0.0000 Cl  0  0  0  0  0  0  0  0  0  0  0  0
  1  2  1  0  0  0  0
  2  3  2  0  0  0  0
  2  9  1  0  0  0  0
  3  4  1  0  0  0  0
  4  5  1  0  0  0  0
  4  6  2  0  0  0  0
  6  7  1  0  0  0  0
  6  8  1  0  0  0  0
  8  9  2  0  0  0  0
  9 10  1  0  0  0  0
M  END
>  <ID>
105

>  <Formula>
C6H3Cl3O

>  <Monoisotopic Mass>
195.924948

>  <SALT_NAME>
Triclofenate

$$$$

  ACD/Labs03081809272D

  7  6  0  0  0  0  0  0  0  0  1 V2000
    0.6713   -4.6032    0.0000 C   0  0  0  0  0  0  0  0  0  0  0  0
    0.0000   -3.4524    0.0000 C   0  0  0  0  0  0  0  0  0  0  0  0
    0.6713   -2.3016    0.0000 N   0  0  0  0  0  0  0  0  0  0  0  0
    0.0000   -1.1508    0.0000 C   0  0  0  0  0  0  0  0  0  0  0  0
    0.6713    0.0000    0.0000 C   0  0  0  0  0  0  0  0  0  0  0  0
    1.9979   -2.3016    0.0000 C   0  0  0  0  0  0  0  0  0  0  0  0
    2.6532   -3.4524    0.0000 C   0  0  0  0  0  0  0  0  0  0  0  0
  1  2  1  0  0  0  0
  2  3  1  0  0  0  0
  3  4  1  0  0  0  0
  3  6  1  0  0  0  0
  4  5  1  0  0  0  0
  6  7  1  0  0  0  0
M  END
>  <ID>
106

>  <Formula>
C6H15N

>  <Monoisotopic Mass>
101.120449

>  <SALT_NAME>
Triethylamine

$$$$

  ACD/Labs03081809272D

 22 24  0  0  0  0  0  0  0  0  1 V2000
    5.1387   -5.9871    0.0000 O   0  0  0  0  0  0  0  0  0  0  0  0
    3.9861   -5.3147    0.0000 C   0  0  0  0  0  0  0  0  0  0  0  0
    2.8335   -5.9871    0.0000 O   0  0  0  0  0  0  0  0  0  0  0  0
    3.9861   -3.9861    0.0000 C   0  0  0  0  0  0  0  0  0  0  0  0
    3.9861   -2.6574    0.0000 C   0  0  0  0  0  0  0  0  0  0  0  0
    2.8335   -2.0010    0.0000 C   0  0  0  0  0  0  0  0  0  0  0  0
    2.8335   -0.6723    0.0000 C   0  0  0  0  0  0  0  0  0  0  0  0
    3.9861    0.0000    0.0000 C   0  0  0  0  0  0  0  0  0  0  0  0
    5.1387   -0.6723    0.0000 C   0  0  0  0  0  0  0  0  0  0  0  0
    5.1387   -2.0010    0.0000 C   0  0  0  0  0  0  0  0  0  0  0  0
    5.3147   -3.9861    0.0000 C   0  0  0  0  0  0  0  0  0  0  0  0
    5.9871   -2.8335    0.0000 C   0  0  0  0  0  0  0  0  0  0  0  0
    7.3158   -2.8335    0.0000 C   0  0  0  0  0  0  0  0  0  0  0  0
    7.9721   -3.9861    0.0000 C   0  0  0  0  0  0  0  0  0  0  0  0
    7.3158   -5.1387    0.0000 C   0  0  0  0  0  0  0  0  0  0  0  0
    5.9871   -5.1387    0.0000 C   0  0  0  0  0  0  0  0  0  0  0  0
    2.6574   -3.9861    0.0000 C   0  0  0  0  0  0  0  0  0  0  0  0
    1.9850   -5.1387    0.0000 C   0  0  0  0  0  0  0  0  0  0  0  0
    0.6563   -5.1387    0.0000 C   0  0  0  0  0  0  0  0  0  0  0  0
    0.0000   -3.9861    0.0000 C   0  0  0  0  0  0  0  0  0  0  0  0
    0.6563   -2.8335    0.0000 C   0  0  0  0  0  0  0  0  0  0  0  0
    1.9850   -2.8335    0.0000 C   0  0  0  0  0  0  0  0  0  0  0  0
  1  2  1  0  0  0  0
  2  3  2  0  0  0  0
  2  4  1  0  0  0  0
  4  5  1  0  0  0  0
  4 11  1  0  0  0  0
  4 17  1  0  0  0  0
  5  6  2  0  0  0  0
  5 10  1  0  0  0  0
  6  7  1  0  0  0  0
  7  8  2  0  0  0  0
  8  9  1  0  0  0  0
  9 10  2  0  0  0  0
 11 12  2  0  0  0  0
 11 16  1  0  0  0  0
 12 13  1  0  0  0  0
 13 14  2  0  0  0  0
 14 15  1  0  0  0  0
 15 16  2  0  0  0  0
 17 18  2  0  0  0  0
 17 22  1  0  0  0  0
 18 19  1  0  0  0  0
 19 20  2  0  0  0  0
 20 21  1  0  0  0  0
 21 22  2  0  0  0  0
M  END
>  <ID>
107

>  <Formula>
C20H16O2

>  <Monoisotopic Mass>
288.115030

>  <SALT_NAME>
Trifenatate

$$$$

  ACD/Labs03081809272D

  7  6  0  0  0  0  0  0  0  0  1 V2000
    0.0000   -1.9859    0.0000 O   0  0  0  0  0  0  0  0  0  0  0  0
    1.1531   -1.3293    0.0000 C   0  0  0  0  0  0  0  0  0  0  0  0
    1.1531    0.0000    0.0000 O   0  0  0  0  0  0  0  0  0  0  0  0
    2.3062   -1.9859    0.0000 C   0  0  0  0  0  0  0  0  0  0  0  0
    2.9628   -0.8328    0.0000 F   0  0  0  0  0  0  0  0  0  0  0  0
    1.6336   -3.1390    0.0000 F   0  0  0  0  0  0  0  0  0  0  0  0
    3.4593   -2.6585    0.0000 F   0  0  0  0  0  0  0  0  0  0  0  0
  1  2  1  0  0  0  0
  2  3  2  0  0  0  0
  2  4  1  0  0  0  0
  4  5  1  0  0  0  0
  4  6  1  0  0  0  0
  4  7  1  0  0  0  0
M  END
>  <ID>
108

>  <Formula>
C2HF3O2

>  <Monoisotopic Mass>
113.992864

>  <SALT_NAME>
Triflutate

$$$$

  ACD/Labs03081809272D

  8  7  0  0  0  0  0  0  0  0  1 V2000
    0.0000   -2.9612    0.0000 N   0  0  0  0  0  0  0  0  0  0  0  0
    1.1525   -2.3050    0.0000 C   0  0  0  0  0  0  0  0  0  0  0  0
    0.4962   -1.1525    0.0000 C   0  0  0  0  0  0  0  0  0  0  0  0
    1.1525    0.0000    0.0000 O   0  0  0  0  0  0  0  0  0  0  0  0
    1.8248   -3.4575    0.0000 C   0  0  0  0  0  0  0  0  0  0  0  0
    3.1533   -3.4575    0.0000 O   0  0  0  0  0  0  0  0  0  0  0  0
    2.3050   -1.6327    0.0000 C   0  0  0  0  0  0  0  0  0  0  0  0
    3.4575   -2.3050    0.0000 O   0  0  0  0  0  0  0  0  0  0  0  0
  1  2  1  0  0  0  0
  2  3  1  0  0  0  0
  2  5  1  0  0  0  0
  2  7  1  0  0  0  0
  3  4  1  0  0  0  0
  5  6  1  0  0  0  0
  7  8  1  0  0  0  0
M  END
>  <ID>
109

>  <Formula>
C4H11NO3

>  <Monoisotopic Mass>
121.073893

>  <SALT_NAME>
Tromethamine

$$$$

  ACD/Labs03081809272D

 13 13  0  0  0  0  0  0  0  0  1 V2000
    0.0000   -8.6423    0.0000 C   0  0  0  0  0  0  0  0  0  0  0  0
    1.1523   -7.9701    0.0000 C   0  0  0  0  0  0  0  0  0  0  0  0
    1.1523   -6.6418    0.0000 C   0  0  0  0  0  0  0  0  0  0  0  0
    2.3046   -5.9856    0.0000 C   0  0  0  0  0  0  0  0  0  0  0  0
    2.3046   -4.6572    0.0000 C   0  0  0  0  0  0  0  0  0  0  0  0
    1.1523   -3.9851    0.0000 C   0  0  0  0  0  0  0  0  0  0  0  0
    1.1523   -2.6567    0.0000 C   0  0  0  0  0  0  0  0  0  0  0  0
    2.3046   -2.0005    0.0000 C   0  0  0  0  0  0  0  0  0  0  0  0
    3.4569   -2.6567    0.0000 C   0  0  0  0  0  0  0  0  0  0  0  0
    3.4569   -3.9851    0.0000 C   0  0  0  0  0  0  0  0  0  0  0  0
    2.3046   -0.6722    0.0000 C   0  0  0  0  0  0  0  0  0  0  0  0
    1.1523    0.0000    0.0000 O   0  0  0  0  0  0  0  0  0  0  0  0
    3.4569    0.0000    0.0000 O   0  0  0  0  0  0  0  0  0  0  0  0
  1  2  1  0  0  0  0
  2  3  1  0  0  0  0
  3  4  1  0  0  0  0
  4  5  1  0  0  0  0
  5  6  1  0  0  0  0
  5 10  1  0  0  0  0
  6  7  1  0  0  0  0
  7  8  1  0  0  0  0
  8  9  1  0  0  0  0
  8 11  1  0  0  0  0
  9 10  1  0  0  0  0
 11 12  2  0  0  0  0
 11 13  1  0  0  0  0
M  END
>  <ID>
110

>  <Formula>
C11H20O2

>  <Monoisotopic Mass>
184.146330

>  <SALT_NAME>
U_Buciclate

$$$$

  ACD/Labs03081809272D

  6  5  0  0  0  0  0  0  0  0  1 V2000
    0.0000    0.0000    0.0000 C   0  0  0  0  0  0  0  0  0  0  0  0
    1.1508   -0.6713    0.0000 C   0  0  0  0  0  0  0  0  0  0  0  0
    1.1508   -1.9979    0.0000 C   0  0  0  0  0  0  0  0  0  0  0  0
    2.3016   -2.6692    0.0000 C   0  0  0  0  0  0  0  0  0  0  0  0
    3.4524   -1.9979    0.0000 O   0  0  0  0  0  0  0  0  0  0  0  0
    2.3016   -3.9958    0.0000 O   0  0  0  0  0  0  0  0  0  0  0  0
  1  2  1  0  0  0  0
  2  3  1  0  0  0  0
  3  4  1  0  0  0  0
  4  5  2  0  0  0  0
  4  6  1  0  0  0  0
M  END
>  <ID>
111

>  <Formula>
C4H8O2

>  <Monoisotopic Mass>
88.052429

>  <SALT_NAME>
U_Butyrate

$$$$

  ACD/Labs03081809272D

  8  7  0  0  0  0  0  0  0  0  1 V2000
    0.0000    0.0000    0.0000 C   0  0  0  0  0  0  0  0  0  0  0  0
    0.6580   -1.1555    0.0000 C   0  0  0  0  0  0  0  0  0  0  0  0
    0.0000   -2.3109    0.0000 C   0  0  0  0  0  0  0  0  0  0  0  0
    0.6580   -3.4664    0.0000 C   0  0  0  0  0  0  0  0  0  0  0  0
    0.0000   -4.6218    0.0000 C   0  0  0  0  0  0  0  0  0  0  0  0
    0.6580   -5.7773    0.0000 C   0  0  0  0  0  0  0  0  0  0  0  0
    1.9900   -5.7773    0.0000 O   0  0  0  0  0  0  0  0  0  0  0  0
    0.0000   -6.9328    0.0000 O   0  0  0  0  0  0  0  0  0  0  0  0
  1  2  1  0  0  0  0
  2  3  1  0  0  0  0
  3  4  1  0  0  0  0
  4  5  1  0  0  0  0
  5  6  1  0  0  0  0
  6  7  2  0  0  0  0
  6  8  1  0  0  0  0
M  END
>  <ID>
112

>  <Formula>
C6H12O2

>  <Monoisotopic Mass>
116.083730

>  <SALT_NAME>
U_Caproate

$$$$

  ACD/Labs03081809272D

 12 13  0  0  0  0  0  0  0  0  1 V2000
    1.2495    0.0000    0.0000 C   0  0  0  0  0  0  0  0  0  0  0  0
    1.2671   -1.3375    0.0000 C   0  0  0  0  0  0  0  0  0  0  0  0
    2.5342   -2.0767    0.0000 C   0  0  0  0  0  0  0  0  0  0  0  0
    2.5342   -3.5373    0.0000 C   0  0  0  0  0  0  0  0  0  0  0  0
    1.2671   -4.2589    0.0000 C   0  0  0  0  0  0  0  0  0  0  0  0
    1.2495   -5.5964    0.0000 C   0  0  0  0  0  0  0  0  0  0  0  0
    2.4110   -6.2652    0.0000 O   0  0  0  0  0  0  0  0  0  0  0  0
    0.1056   -6.2476    0.0000 O   0  0  0  0  0  0  0  0  0  0  0  0
    0.0000   -3.5373    0.0000 C   0  0  0  0  0  0  0  0  0  0  0  0
    0.0000   -2.0767    0.0000 C   0  0  0  0  0  0  0  0  0  0  0  0
    1.7951   -3.3086    0.0000 C   0  0  0  0  0  0  0  0  0  0  0  0
    1.7951   -2.3582    0.0000 C   0  0  0  0  0  0  0  0  0  0  0  0
  1  2  1  0  0  0  0
  2  3  1  0  0  0  0
  2 10  1  0  0  0  0
  2 12  1  0  0  0  0
  3  4  2  3  0  0  0
  4  5  1  0  0  0  0
  5  6  1  0  0  0  0
  5  9  1  0  0  0  0
  5 11  1  0  0  0  0
  6  7  2  0  0  0  0
  6  8  1  0  0  0  0
  9 10  1  0  0  0  0
 11 12  1  0  0  0  0
M  END
>  <ID>
113

>  <Formula>
C10H14O2

>  <Monoisotopic Mass>
166.099380

>  <SALT_NAME>
U_Cyclotate

$$$$

  ACD/Labs03081809272D

 10 10  0  0  0  0  0  0  0  0  1 V2000
    3.7918   -0.7839    0.0000 C   0  0  0  0  0  0  0  0  0  0  0  0
    4.8797    0.0000    0.0000 C   0  0  0  0  0  0  0  0  0  0  0  0
    5.9516   -0.7839    0.0000 C   0  0  0  0  0  0  0  0  0  0  0  0
    5.5356   -2.0479    0.0000 C   0  0  0  0  0  0  0  0  0  0  0  0
    4.2077   -2.0479    0.0000 C   0  0  0  0  0  0  0  0  0  0  0  0
    3.4238   -3.1198    0.0000 C   0  0  0  0  0  0  0  0  0  0  0  0
    2.1119   -2.9918    0.0000 C   0  0  0  0  0  0  0  0  0  0  0  0
    1.3279   -4.0637    0.0000 C   0  0  0  0  0  0  0  0  0  0  0  0
    1.8719   -5.2797    0.0000 O   0  0  0  0  0  0  0  0  0  0  0  0
    0.0000   -3.9197    0.0000 O   0  0  0  0  0  0  0  0  0  0  0  0
  1  2  1  0  0  0  0
  1  5  1  0  0  0  0
  2  3  1  0  0  0  0
  3  4  1  0  0  0  0
  4  5  1  0  0  0  0
  5  6  1  0  0  0  0
  6  7  1  0  0  0  0
  7  8  1  0  0  0  0
  8  9  2  0  0  0  0
  8 10  1  0  0  0  0
M  END
>  <ID>
114

>  <Formula>
C8H14O2

>  <Monoisotopic Mass>
142.099380

>  <SALT_NAME>
U_Cypionate

$$$$

  ACD/Labs03081809272D

  8  7  0  0  0  0  0  0  0  0  1 V2000
    0.0000   -1.1502    0.0000 C   0  0  0  0  0  0  0  0  0  0  0  0
    1.3260   -1.1502    0.0000 N   0  0  0  0  0  0  0  0  0  0  0  0
    1.9969    0.0000    0.0000 C   0  0  0  0  0  0  0  0  0  0  0  0
    1.9969   -2.3004    0.0000 C   0  0  0  0  0  0  0  0  0  0  0  0
    1.3260   -3.4507    0.0000 C   0  0  0  0  0  0  0  0  0  0  0  0
    1.9969   -4.6009    0.0000 C   0  0  0  0  0  0  0  0  0  0  0  0
    3.3229   -4.6009    0.0000 O   0  0  0  0  0  0  0  0  0  0  0  0
    1.3260   -5.7511    0.0000 O   0  0  0  0  0  0  0  0  0  0  0  0
  1  2  1  0  0  0  0
  2  3  1  0  0  0  0
  2  4  1  0  0  0  0
  4  5  1  0  0  0  0
  5  6  1  0  0  0  0
  6  7  2  0  0  0  0
  6  8  1  0  0  0  0
M  END
>  <ID>
115

>  <Formula>
C5H11NO2

>  <Monoisotopic Mass>
117.078979

>  <SALT_NAME>
U_Daproate

$$$$

  ACD/Labs03081809272D

 20 19  0  0  0  0  0  0  0  0  1 V2000
    5.3179   -3.4599    0.0000 O   0  0  0  0  0  0  0  0  0  0  0  0
    5.9747   -4.6131    0.0000 C   0  0  0  0  0  0  0  0  0  0  0  0
    7.3041   -4.6131    0.0000 O   0  0  0  0  0  0  0  0  0  0  0  0
    5.3179   -5.7664    0.0000 C   0  0  0  0  0  0  0  0  0  0  0  0
    3.9884   -5.7664    0.0000 N   0  0  0  0  0  0  0  0  0  0  0  0
    3.3157   -6.9197    0.0000 C   0  0  0  0  0  0  0  0  0  0  0  0
    1.9862   -6.9197    0.0000 C   0  0  0  0  0  0  0  0  0  0  0  0
    1.3295   -8.0730    0.0000 O   0  0  0  0  0  0  0  0  0  0  0  0
    1.3295   -5.7664    0.0000 O   0  0  0  0  0  0  0  0  0  0  0  0
    3.3157   -4.6131    0.0000 C   0  0  0  0  0  0  0  0  0  0  0  0
    3.9884   -3.4599    0.0000 C   0  0  0  0  0  0  0  0  0  0  0  0
    3.3157   -2.3066    0.0000 N   0  0  0  0  0  0  0  0  0  0  0  0
    1.9862   -2.3066    0.0000 C   0  0  0  0  0  0  0  0  0  0  0  0
    1.3295   -1.1533    0.0000 C   0  0  0  0  0  0  0  0  0  0  0  0
    0.0000   -1.1533    0.0000 O   0  0  0  0  0  0  0  0  0  0  0  0
    1.9862    0.0000    0.0000 O   0  0  0  0  0  0  0  0  0  0  0  0
    3.9884   -1.1533    0.0000 C   0  0  0  0  0  0  0  0  0  0  0  0
    5.3179   -1.1533    0.0000 C   0  0  0  0  0  0  0  0  0  0  0  0
    5.9747    0.0000    0.0000 O   0  0  0  0  0  0  0  0  0  0  0  0
    5.9747   -2.3066    0.0000 O   0  0  0  0  0  0  0  0  0  0  0  0
  1  2  1  0  0  0  0
  2  3  2  0  0  0  0
  2  4  1  0  0  0  0
  4  5  1  0  0  0  0
  5  6  1  0  0  0  0
  5 10  1  0  0  0  0
  6  7  1  0  0  0  0
  7  8  2  0  0  0  0
  7  9  1  0  0  0  0
 10 11  1  0  0  0  0
 11 12  1  0  0  0  0
 12 13  1  0  0  0  0
 12 17  1  0  0  0  0
 13 14  1  0  0  0  0
 14 15  2  0  0  0  0
 14 16  1  0  0  0  0
 17 18  1  0  0  0  0
 18 19  2  0  0  0  0
 18 20  1  0  0  0  0
M  END
>  <ID>
116

>  <Formula>
C10H16N2O8

>  <Monoisotopic Mass>
292.090665

>  <SALT_NAME>
U_Edta

$$$$

  ACD/Labs03081809272D

 20 19  0  0  0  0  0  0  0  0  1 V2000
   15.9720    0.0000    0.0000 O   0  0  0  0  0  0  0  0  0  0  0  0
   16.6295   -1.1386    0.0000 C   0  0  0  0  0  0  0  0  0  0  0  0
   17.9605   -1.1386    0.0000 O   0  0  0  0  0  0  0  0  0  0  0  0
   15.9720   -2.2932    0.0000 C   0  0  0  0  0  0  0  0  0  0  0  0
   14.6410   -2.2932    0.0000 C   0  0  0  0  0  0  0  0  0  0  0  0
   13.9675   -3.4478    0.0000 C   0  0  0  0  0  0  0  0  0  0  0  0
   12.6365   -3.4478    0.0000 C   0  0  0  0  0  0  0  0  0  0  0  0
   11.9790   -4.6024    0.0000 C   0  0  0  0  0  0  0  0  0  0  0  0
   10.6480   -4.6024    0.0000 C   0  0  0  0  0  0  0  0  0  0  0  0
    9.9745   -5.7570    0.0000 C   0  0  0  0  0  0  0  0  0  0  0  0
    8.6435   -5.7570    0.0000 C   0  0  0  0  0  0  0  0  0  0  0  0
    7.9860   -6.9116    0.0000 C   0  0  0  0  0  0  0  0  0  0  0  0
    6.6550   -6.9116    0.0000 C   0  0  0  0  0  0  0  0  0  0  0  0
    5.9815   -8.0662    0.0000 C   0  0  0  0  0  0  0  0  0  0  0  0
    4.6505   -8.0662    0.0000 C   0  0  0  0  0  0  0  0  0  0  0  0
    3.9930   -9.2208    0.0000 C   0  0  0  0  0  0  0  0  0  0  0  0
    2.6620   -9.2208    0.0000 C   0  0  0  0  0  0  0  0  0  0  0  0
    1.9885  -10.3754    0.0000 C   0  0  0  0  0  0  0  0  0  0  0  0
    0.6575  -10.3754    0.0000 C   0  0  0  0  0  0  0  0  0  0  0  0
    0.0000  -11.5140    0.0000 C   0  0  0  0  0  0  0  0  0  0  0  0
  1  2  1  0  0  0  0
  2  3  2  0  0  0  0
  2  4  1  0  0  0  0
  4  5  1  0  0  0  0
  5  6  1  0  0  0  0
  6  7  1  0  0  0  0
  7  8  1  0  0  0  0
  8  9  1  0  0  0  0
  9 10  1  0  0  0  0
 10 11  1  0  0  0  0
 11 12  2  3  0  0  0
 12 13  1  0  0  0  0
 13 14  1  0  0  0  0
 14 15  1  0  0  0  0
 15 16  1  0  0  0  0
 16 17  1  0  0  0  0
 17 18  1  0  0  0  0
 18 19  1  0  0  0  0
 19 20  1  0  0  0  0
M  END
>  <ID>
117

>  <Formula>
C18H34O2

>  <Monoisotopic Mass>
282.255880

>  <SALT_NAME>
U_Elaidate

$$$$

  ACD/Labs03081809272D

  9  8  0  0  0  0  0  0  0  0  1 V2000
    0.0000    0.0000    0.0000 C   0  0  0  0  0  0  0  0  0  0  0  0
    1.1507   -0.6712    0.0000 C   0  0  0  0  0  0  0  0  0  0  0  0
    1.1507   -1.9977    0.0000 C   0  0  0  0  0  0  0  0  0  0  0  0
    2.3013   -2.6529    0.0000 C   0  0  0  0  0  0  0  0  0  0  0  0
    2.3013   -3.9953    0.0000 C   0  0  0  0  0  0  0  0  0  0  0  0
    3.4520   -4.6506    0.0000 C   0  0  0  0  0  0  0  0  0  0  0  0
    3.4520   -5.9770    0.0000 C   0  0  0  0  0  0  0  0  0  0  0  0
    4.6026   -6.6483    0.0000 O   0  0  0  0  0  0  0  0  0  0  0  0
    2.3013   -6.6483    0.0000 O   0  0  0  0  0  0  0  0  0  0  0  0
  1  2  1  0  0  0  0
  2  3  1  0  0  0  0
  3  4  1  0  0  0  0
  4  5  1  0  0  0  0
  5  6  1  0  0  0  0
  6  7  1  0  0  0  0
  7  8  2  0  0  0  0
  7  9  1  0  0  0  0
M  END
>  <ID>
118

>  <Formula>
C7H14O2

>  <Monoisotopic Mass>
130.099380

>  <SALT_NAME>
U_Enanthate

$$$$

  ACD/Labs03081809272D

  6  5  0  0  0  0  0  0  0  0  1 V2000
    0.0000    0.0000    0.0000 C   0  0  0  0  0  0  0  0  0  0  0  0
    1.1508   -0.6713    0.0000 C   0  0  0  0  0  0  0  0  0  0  0  0
    1.1508   -1.9979    0.0000 O   0  0  0  0  0  0  0  0  0  0  0  0
    2.3016   -2.6692    0.0000 C   0  0  0  0  0  0  0  0  0  0  0  0
    3.4524   -1.9979    0.0000 O   0  0  0  0  0  0  0  0  0  0  0  0
    2.3016   -3.9958    0.0000 O   0  0  0  0  0  0  0  0  0  0  0  0
  1  2  1  0  0  0  0
  2  3  1  0  0  0  0
  3  4  1  0  0  0  0
  4  5  2  0  0  0  0
  4  6  1  0  0  0  0
M  END
>  <ID>
119

>  <Formula>
C3H6O3

>  <Monoisotopic Mass>
90.031694

>  <SALT_NAME>
U_Etabonate

$$$$

  ACD/Labs03081809272D

  5  4  0  0  0  0  0  0  0  0  1 V2000
    3.9915    0.0000    0.0000 C   0  0  0  0  0  0  0  0  0  0  0  0
    3.3209   -1.1495    0.0000 O   0  0  0  0  0  0  0  0  0  0  0  0
    1.9957   -1.1495    0.0000 C   0  0  0  0  0  0  0  0  0  0  0  0
    1.3411   -2.2991    0.0000 C   0  0  0  0  0  0  0  0  0  0  0  0
    0.0000   -2.2991    0.0000 O   0  0  0  0  0  0  0  0  0  0  0  0
  1  2  1  0  0  0  0
  2  3  1  0  0  0  0
  3  4  1  0  0  0  0
  4  5  1  0  0  0  0
M  END
>  <ID>
120

>  <Formula>
C3H8O2

>  <Monoisotopic Mass>
76.052429

>  <SALT_NAME>
U_Ethanediol

$$$$

  ACD/Labs03081809272D

 13 13  0  0  0  0  0  0  0  0  1 V2000
    3.9819   -3.4542    0.0000 C   0  0  0  0  0  0  0  0  0  0  0  0
    5.3092   -3.4542    0.0000 C   0  0  0  0  0  0  0  0  0  0  0  0
    5.9809   -4.6056    0.0000 C   0  0  0  0  0  0  0  0  0  0  0  0
    5.3092   -5.7570    0.0000 C   0  0  0  0  0  0  0  0  0  0  0  0
    3.9819   -5.7570    0.0000 C   0  0  0  0  0  0  0  0  0  0  0  0
    3.3263   -4.6056    0.0000 C   0  0  0  0  0  0  0  0  0  0  0  0
    1.9989   -4.6056    0.0000 C   0  0  0  0  0  0  0  0  0  0  0  0
    1.3273   -5.7570    0.0000 O   0  0  0  0  0  0  0  0  0  0  0  0
    1.3273   -3.4542    0.0000 N   0  0  0  0  0  0  0  0  0  0  0  0
    1.9989   -2.3028    0.0000 C   0  0  0  0  0  0  0  0  0  0  0  0
    1.3273   -1.1514    0.0000 C   0  0  0  0  0  0  0  0  0  0  0  0
    0.0000   -1.1514    0.0000 O   0  0  0  0  0  0  0  0  0  0  0  0
    1.9989    0.0000    0.0000 O   0  0  0  0  0  0  0  0  0  0  0  0
  1  2  2  0  0  0  0
  1  6  1  0  0  0  0
  2  3  1  0  0  0  0
  3  4  2  0  0  0  0
  4  5  1  0  0  0  0
  5  6  2  0  0  0  0
  6  7  1  0  0  0  0
  7  8  2  0  0  0  0
  7  9  1  0  0  0  0
  9 10  1  0  0  0  0
 10 11  1  0  0  0  0
 11 12  2  0  0  0  0
 11 13  1  0  0  0  0
M  END
>  <ID>
121

>  <Formula>
C9H9NO3

>  <Monoisotopic Mass>
179.058243

>  <SALT_NAME>
U_Etiprate

$$$$

  ACD/Labs03081809272D

 10  9  0  0  0  0  0  0  0  0  1 V2000
    1.9990    0.0000    0.0000 O   0  0  0  0  0  0  0  0  0  0  0  0
    2.6547   -1.1514    0.0000 C   0  0  0  0  0  0  0  0  0  0  0  0
    1.9990   -2.3029    0.0000 O   0  0  0  0  0  0  0  0  0  0  0  0
    2.6707   -3.4543    0.0000 C   0  0  0  0  0  0  0  0  0  0  0  0
    3.9981   -3.4543    0.0000 O   0  0  0  0  0  0  0  0  0  0  0  0
    1.9990   -4.6058    0.0000 C   0  0  0  0  0  0  0  0  0  0  0  0
    2.6707   -5.7572    0.0000 C   0  0  0  0  0  0  0  0  0  0  0  0
    1.9990   -6.9087    0.0000 C   0  0  0  0  0  0  0  0  0  0  0  0
    0.6717   -4.6058    0.0000 C   0  0  0  0  0  0  0  0  0  0  0  0
    0.0000   -3.4543    0.0000 C   0  0  0  0  0  0  0  0  0  0  0  0
  1  2  1  0  0  0  0
  2  3  1  0  0  0  0
  3  4  1  0  0  0  0
  4  5  2  0  0  0  0
  4  6  1  0  0  0  0
  6  7  1  0  0  0  0
  6  9  1  0  0  0  0
  7  8  1  0  0  0  0
  9 10  1  0  0  0  0
M  END
>  <ID>
122

>  <Formula>
C7H14O3

>  <Monoisotopic Mass>
146.094294

>  <SALT_NAME>
U_Etzadroxil

$$$$

  ACD/Labs03081809272D

 19 18  0  0  0  0  0  0  0  0  1 V2000
    0.0000    0.0000    0.0000 C   0  0  0  0  0  0  0  0  0  0  0  0
    1.1390   -0.6577    0.0000 C   0  0  0  0  0  0  0  0  0  0  0  0
    1.1390   -1.9892    0.0000 C   0  0  0  0  0  0  0  0  0  0  0  0
    2.2940   -2.6630    0.0000 C   0  0  0  0  0  0  0  0  0  0  0  0
    2.2940   -3.9945    0.0000 C   0  0  0  0  0  0  0  0  0  0  0  0
    3.4491   -4.6523    0.0000 C   0  0  0  0  0  0  0  0  0  0  0  0
    3.4491   -5.9838    0.0000 C   0  0  0  0  0  0  0  0  0  0  0  0
    4.6041   -6.6575    0.0000 C   0  0  0  0  0  0  0  0  0  0  0  0
    4.6041   -7.9890    0.0000 C   0  0  0  0  0  0  0  0  0  0  0  0
    5.7592   -8.6468    0.0000 C   0  0  0  0  0  0  0  0  0  0  0  0
    5.7592   -9.9783    0.0000 C   0  0  0  0  0  0  0  0  0  0  0  0
    6.9142  -10.6521    0.0000 C   0  0  0  0  0  0  0  0  0  0  0  0
    6.9142  -11.9836    0.0000 C   0  0  0  0  0  0  0  0  0  0  0  0
    8.0693  -12.6413    0.0000 C   0  0  0  0  0  0  0  0  0  0  0  0
    8.0693  -13.9728    0.0000 O   0  0  0  0  0  0  0  0  0  0  0  0
    9.2243  -14.6466    0.0000 P   0  0  0  0  0  0  0  0  0  0  0  0
    9.8820  -13.4915    0.0000 O   0  0  0  0  0  0  0  0  0  0  0  0
    8.5505  -15.7856    0.0000 O   0  0  0  0  0  0  0  0  0  0  0  0
   10.3633  -15.3043    0.0000 O   0  0  0  0  0  0  0  0  0  0  0  0
  1  2  1  0  0  0  0
  2  3  1  0  0  0  0
  3  4  1  0  0  0  0
  4  5  1  0  0  0  0
  5  6  1  0  0  0  0
  6  7  1  0  0  0  0
  7  8  1  0  0  0  0
  8  9  1  0  0  0  0
  9 10  1  0  0  0  0
 10 11  1  0  0  0  0
 11 12  1  0  0  0  0
 12 13  1  0  0  0  0
 13 14  1  0  0  0  0
 14 15  1  0  0  0  0
 15 16  1  0  0  0  0
 16 17  2  0  0  0  0
 16 18  1  0  0  0  0
 16 19  1  0  0  0  0
M  END
>  <ID>
123

>  <Formula>
C14H31O4P

>  <Monoisotopic Mass>
294.195995

>  <SALT_NAME>
U_Fostedate

$$$$

  ACD/Labs03081809272D

  8  8  0  0  0  0  0  0  0  0  1 V2000
    1.5494   -4.0573    0.0000 O   0  0  0  0  0  0  0  0  0  0  0  0
    1.2619   -2.7474    0.0000 C   0  0  0  0  0  0  0  0  0  0  0  0
    0.0000   -2.3481    0.0000 O   0  0  0  0  0  0  0  0  0  0  0  0
    2.2523   -1.8689    0.0000 C   0  0  0  0  0  0  0  0  0  0  0  0
    2.1085   -0.5431    0.0000 C   0  0  0  0  0  0  0  0  0  0  0  0
    3.3225    0.0000    0.0000 C   0  0  0  0  0  0  0  0  0  0  0  0
    4.2170   -0.9904    0.0000 C   0  0  0  0  0  0  0  0  0  0  0  0
    3.5461   -2.1404    0.0000 O   0  0  0  0  0  0  0  0  0  0  0  0
  1  2  1  0  0  0  0
  2  3  2  0  0  0  0
  2  4  1  0  0  0  0
  4  5  2  0  0  0  0
  4  8  1  0  0  0  0
  5  6  1  0  0  0  0
  6  7  2  0  0  0  0
  7  8  1  0  0  0  0
M  END
>  <ID>
124

>  <Formula>
C5H4O3

>  <Monoisotopic Mass>
112.016044

>  <SALT_NAME>
U_Furoate

$$$$

  ACD/Labs03081809272D

 18 19  0  0  0  0  0  0  0  0  1 V2000
    2.1906   -4.4269    0.0000 C   0  0  0  0  0  0  0  0  0  0  0  0
    2.1906   -5.6895    0.0000 C   0  0  0  0  0  0  0  0  0  0  0  0
    1.0953   -6.3133    0.0000 C   0  0  0  0  0  0  0  0  0  0  0  0
    1.0953   -7.5759    0.0000 O   0  0  0  0  0  0  0  0  0  0  0  0
    0.0000   -5.6895    0.0000 C   0  0  0  0  0  0  0  0  0  0  0  0
    0.0000   -4.4269    0.0000 C   0  0  0  0  0  0  0  0  0  0  0  0
    1.0953   -3.7880    0.0000 C   0  0  0  0  0  0  0  0  0  0  0  0
    1.0953   -2.5253    0.0000 C   0  0  0  0  0  0  0  0  0  0  0  0
    0.0000   -1.9016    0.0000 O   0  0  0  0  0  0  0  0  0  0  0  0
    2.1906   -1.9016    0.0000 C   0  0  0  0  0  0  0  0  0  0  0  0
    2.1906   -0.6237    0.0000 C   0  0  0  0  0  0  0  0  0  0  0  0
    3.2859    0.0000    0.0000 C   0  0  0  0  0  0  0  0  0  0  0  0
    4.3813   -0.6237    0.0000 C   0  0  0  0  0  0  0  0  0  0  0  0
    4.3813   -1.8864    0.0000 C   0  0  0  0  0  0  0  0  0  0  0  0
    3.2859   -2.5253    0.0000 C   0  0  0  0  0  0  0  0  0  0  0  0
    3.2859   -3.7880    0.0000 C   0  0  0  0  0  0  0  0  0  0  0  0
    4.3813   -4.4117    0.0000 O   0  0  0  0  0  0  0  0  0  0  0  0
    1.0953   -5.0506    0.0000 O   0  0  0  0  0  0  0  0  0  0  0  0
  1  2  2  0  0  0  0
  1  7  1  0  0  0  0
  2  3  1  0  0  0  0
  3  4  1  0  0  0  0
  3  5  2  0  0  0  0
  5  6  1  0  0  0  0
  6  7  2  0  0  0  0
  7  8  1  0  0  0  0
  8  9  2  0  0  0  0
  8 10  1  0  0  0  0
 10 11  2  0  0  0  0
 10 15  1  0  0  0  0
 11 12  1  0  0  0  0
 12 13  2  0  0  0  0
 13 14  1  0  0  0  0
 14 15  2  0  0  0  0
 15 16  1  0  0  0  0
 16 17  2  0  0  0  0
 16 18  1  0  0  0  0
M  END
>  <ID>
125

>  <Formula>
C14H10O4

>  <Monoisotopic Mass>
242.057909

>  <SALT_NAME>
U_Hybenzate

$$$$

  ACD/Labs03081809272D

 14 13  0  0  0  0  0  0  0  0  1 V2000
    0.0000    0.0000    0.0000 C   0  0  0  0  0  0  0  0  0  0  0  0
    1.1532   -0.6567    0.0000 C   0  0  0  0  0  0  0  0  0  0  0  0
    1.1532   -1.9861    0.0000 C   0  0  0  0  0  0  0  0  0  0  0  0
    2.3064   -2.6588    0.0000 C   0  0  0  0  0  0  0  0  0  0  0  0
    2.3064   -3.9722    0.0000 C   0  0  0  0  0  0  0  0  0  0  0  0
    3.4596   -4.6449    0.0000 C   0  0  0  0  0  0  0  0  0  0  0  0
    3.4596   -5.9743    0.0000 C   0  0  0  0  0  0  0  0  0  0  0  0
    4.6129   -6.6470    0.0000 C   0  0  0  0  0  0  0  0  0  0  0  0
    4.6129   -7.9764    0.0000 C   0  0  0  0  0  0  0  0  0  0  0  0
    5.7661   -8.6331    0.0000 C   0  0  0  0  0  0  0  0  0  0  0  0
    5.7661   -9.9625    0.0000 C   0  0  0  0  0  0  0  0  0  0  0  0
    6.9193  -10.6192    0.0000 C   0  0  0  0  0  0  0  0  0  0  0  0
    8.0725   -9.9625    0.0000 O   0  0  0  0  0  0  0  0  0  0  0  0
    6.9193  -11.9646    0.0000 O   0  0  0  0  0  0  0  0  0  0  0  0
  1  2  1  0  0  0  0
  2  3  1  0  0  0  0
  3  4  1  0  0  0  0
  4  5  1  0  0  0  0
  5  6  1  0  0  0  0
  6  7  1  0  0  0  0
  7  8  1  0  0  0  0
  8  9  1  0  0  0  0
  9 10  1  0  0  0  0
 10 11  1  0  0  0  0
 11 12  1  0  0  0  0
 12 13  2  0  0  0  0
 12 14  1  0  0  0  0
M  END
>  <ID>
126

>  <Formula>
C12H24O2

>  <Monoisotopic Mass>
200.177630

>  <SALT_NAME>
U_Laurate

$$$$

  ACD/Labs03081809272D

  7  6  0  0  0  0  0  0  0  0  1 V2000
    3.4593   -2.0019    0.0000 C   0  0  0  0  0  0  0  0  0  0  0  0
    2.3062   -2.6585    0.0000 C   0  0  0  0  0  0  0  0  0  0  0  0
    1.1531   -1.9859    0.0000 C   0  0  0  0  0  0  0  0  0  0  0  0
    0.0000   -2.6585    0.0000 C   0  0  0  0  0  0  0  0  0  0  0  0
    1.1531   -0.6566    0.0000 C   0  0  0  0  0  0  0  0  0  0  0  0
    0.0000    0.0000    0.0000 O   0  0  0  0  0  0  0  0  0  0  0  0
    2.3062    0.0000    0.0000 O   0  0  0  0  0  0  0  0  0  0  0  0
  1  2  1  0  0  0  0
  2  3  2  3  0  0  0
  3  4  1  0  0  0  0
  3  5  1  0  0  0  0
  5  6  2  0  0  0  0
  5  7  1  0  0  0  0
M  END
>  <ID>
127

>  <Formula>
C5H8O2

>  <Monoisotopic Mass>
100.052429

>  <SALT_NAME>
U_Mebutate

$$$$

  ACD/Labs03081809272D

 17 16  0  0  0  0  0  0  0  0  1 V2000
    0.0000   -1.3297    0.0000 C   0  0  0  0  0  0  0  0  0  0  0  0
    1.3297   -1.3297    0.0000 C   0  0  0  0  0  0  0  0  0  0  0  0
    1.3297    0.0000    0.0000 O   0  0  0  0  0  0  0  0  0  0  0  0
    1.3297   -2.6593    0.0000 C   0  0  0  0  0  0  0  0  0  0  0  0
    2.6593   -1.3297    0.0000 C   0  0  0  0  0  0  0  0  0  0  0  0
    3.3322   -2.4831    0.0000 C   0  0  0  0  0  0  0  0  0  0  0  0
    4.6618   -2.4831    0.0000 C   0  0  0  0  0  0  0  0  0  0  0  0
    5.3187   -3.6366    0.0000 C   0  0  0  0  0  0  0  0  0  0  0  0
    6.4721   -2.9637    0.0000 O   0  0  0  0  0  0  0  0  0  0  0  0
    4.1652   -4.2934    0.0000 C   0  0  0  0  0  0  0  0  0  0  0  0
    4.1652   -5.6231    0.0000 O   0  0  0  0  0  0  0  0  0  0  0  0
    3.0118   -3.6366    0.0000 O   0  0  0  0  0  0  0  0  0  0  0  0
    5.9915   -4.7740    0.0000 C   0  0  0  0  0  0  0  0  0  0  0  0
    5.3187   -5.9274    0.0000 C   0  0  0  0  0  0  0  0  0  0  0  0
    5.9915   -7.0809    0.0000 O   0  0  0  0  0  0  0  0  0  0  0  0
    3.9890   -5.9274    0.0000 O   0  0  0  0  0  0  0  0  0  0  0  0
    3.3322   -4.7740    0.0000 C   0  0  0  0  0  0  0  0  0  0  0  0
  1  2  1  0  0  0  0
  2  3  1  0  0  0  0
  2  4  1  0  0  0  0
  2  5  1  0  0  0  0
  5  6  1  0  0  0  0
  6  7  1  0  0  0  0
  7  8  1  0  0  0  0
  8  9  1  0  0  0  0
  8 10  1  0  0  0  0
  8 13  1  0  0  0  0
 10 11  2  0  0  0  0
 10 12  1  0  0  0  0
 13 14  1  0  0  0  0
 14 15  2  0  0  0  0
 14 16  1  0  0  0  0
 16 17  1  0  0  0  0
M  END
>  <ID>
128

>  <Formula>
C11H20O6

>  <Monoisotopic Mass>
248.125988

>  <SALT_NAME>
U_Mepesuccinate

$$$$

  ACD/Labs03081809272D

 13 13  0  0  0  0  0  0  0  0  1 V2000
    0.0000   -1.1530    0.0000 O   0  0  0  0  0  0  0  0  0  0  0  0
    1.3292   -1.1530    0.0000 C   0  0  0  0  0  0  0  0  0  0  0  0
    2.0017    0.0000    0.0000 O   0  0  0  0  0  0  0  0  0  0  0  0
    2.0017   -2.3060    0.0000 C   0  0  0  0  0  0  0  0  0  0  0  0
    3.3309   -2.3060    0.0000 C   0  0  0  0  0  0  0  0  0  0  0  0
    4.0035   -3.4590    0.0000 C   0  0  0  0  0  0  0  0  0  0  0  0
    3.3309   -4.6120    0.0000 C   0  0  0  0  0  0  0  0  0  0  0  0
    2.0017   -4.6120    0.0000 C   0  0  0  0  0  0  0  0  0  0  0  0
    1.3452   -3.4590    0.0000 C   0  0  0  0  0  0  0  0  0  0  0  0
    1.3292   -5.7650    0.0000 S   0  0  0  0  0  0  0  0  0  0  0  0
    2.4822   -6.4216    0.0000 O   0  0  0  0  0  0  0  0  0  0  0  0
    0.1922   -5.0924    0.0000 O   0  0  0  0  0  0  0  0  0  0  0  0
    0.6726   -6.9180    0.0000 O   0  0  0  0  0  0  0  0  0  0  0  0
  1  2  1  0  0  0  0
  2  3  2  0  0  0  0
  2  4  1  0  0  0  0
  4  5  2  0  0  0  0
  4  9  1  0  0  0  0
  5  6  1  0  0  0  0
  6  7  2  0  0  0  0
  7  8  1  0  0  0  0
  8  9  2  0  0  0  0
  8 10  1  0  0  0  0
 10 11  2  0  0  0  0
 10 12  2  0  0  0  0
 10 13  1  0  0  0  0
M  END
>  <ID>
129

>  <Formula>
C7H6O5S

>  <Monoisotopic Mass>
201.993593

>  <SALT_NAME>
U_Metazoate

$$$$

  ACD/Labs03081809272D

  9  8  0  0  0  0  0  0  0  0  1 V2000
    0.0000    0.0000    0.0000 C   0  0  0  0  0  0  0  0  0  0  0  0
    1.1515   -0.6717    0.0000 S   0  0  0  0  0  0  0  0  0  0  0  0
    1.1515   -1.9992    0.0000 C   0  0  0  0  0  0  0  0  0  0  0  0
    2.3031   -2.6549    0.0000 C   0  0  0  0  0  0  0  0  0  0  0  0
    2.3031   -3.9824    0.0000 C   0  0  0  0  0  0  0  0  0  0  0  0
    3.4546   -4.6541    0.0000 N   0  0  0  0  0  0  0  0  0  0  0  0
    1.1515   -4.6541    0.0000 C   0  0  0  0  0  0  0  0  0  0  0  0
    1.1515   -5.9815    0.0000 O   0  0  0  0  0  0  0  0  0  0  0  0
    0.0000   -3.9824    0.0000 C   0  0  0  0  0  0  0  0  0  0  0  0
  1  2  1  0  0  0  0
  2  3  1  0  0  0  0
  3  4  1  0  0  0  0
  4  5  1  0  0  0  0
  5  6  1  0  0  0  0
  5  7  1  0  0  0  0
  7  8  2  0  0  0  0
  7  9  1  0  0  0  0
M  END
>  <ID>
130

>  <Formula>
C6H13NOS

>  <Monoisotopic Mass>
147.071784

>  <SALT_NAME>
U_Methionil

$$$$

  ACD/Labs03081809272D

  9  9  0  0  0  0  0  0  0  0  1 V2000
    3.4583   -2.6578    0.0000 C   0  0  0  0  0  0  0  0  0  0  0  0
    4.6111   -1.9853    0.0000 C   0  0  0  0  0  0  0  0  0  0  0  0
    4.6111   -0.6564    0.0000 C   0  0  0  0  0  0  0  0  0  0  0  0
    3.4583    0.0000    0.0000 N   0  0  0  0  0  0  0  0  0  0  0  0
    2.3055   -0.6564    0.0000 C   0  0  0  0  0  0  0  0  0  0  0  0
    2.3055   -1.9853    0.0000 C   0  0  0  0  0  0  0  0  0  0  0  0
    1.1528   -2.6578    0.0000 C   0  0  0  0  0  0  0  0  0  0  0  0
    0.0000   -2.0013    0.0000 O   0  0  0  0  0  0  0  0  0  0  0  0
    1.1528   -3.9866    0.0000 O   0  0  0  0  0  0  0  0  0  0  0  0
  1  2  2  0  0  0  0
  1  6  1  0  0  0  0
  2  3  1  0  0  0  0
  3  4  2  0  0  0  0
  4  5  1  0  0  0  0
  5  6  2  0  0  0  0
  6  7  1  0  0  0  0
  7  8  2  0  0  0  0
  7  9  1  0  0  0  0
M  END
>  <ID>
131

>  <Formula>
C6H5NO2

>  <Monoisotopic Mass>
123.032028

>  <SALT_NAME>
U_Nicotinate

$$$$

  ACD/Labs03081809272D

 20 19  0  0  0  0  0  0  0  0  1 V2000
    0.0000    0.0000    0.0000 C   0  0  0  0  0  0  0  0  0  0  0  0
    0.6588   -1.1569    0.0000 C   0  0  0  0  0  0  0  0  0  0  0  0
    0.0000   -2.3138    0.0000 C   0  0  0  0  0  0  0  0  0  0  0  0
    0.6588   -3.4708    0.0000 C   0  0  0  0  0  0  0  0  0  0  0  0
    0.0000   -4.6277    0.0000 C   0  0  0  0  0  0  0  0  0  0  0  0
    0.6588   -5.7685    0.0000 C   0  0  0  0  0  0  0  0  0  0  0  0
    0.0000   -6.9254    0.0000 C   0  0  0  0  0  0  0  0  0  0  0  0
    0.6588   -8.0824    0.0000 C   0  0  0  0  0  0  0  0  0  0  0  0
    0.0000   -9.2393    0.0000 C   0  0  0  0  0  0  0  0  0  0  0  0
    0.6588  -10.3962    0.0000 C   0  0  0  0  0  0  0  0  0  0  0  0
    0.0000  -11.5531    0.0000 C   0  0  0  0  0  0  0  0  0  0  0  0
    0.6588  -12.7100    0.0000 C   0  0  0  0  0  0  0  0  0  0  0  0
    0.0000  -13.8670    0.0000 C   0  0  0  0  0  0  0  0  0  0  0  0
    0.6588  -15.0239    0.0000 C   0  0  0  0  0  0  0  0  0  0  0  0
    0.0000  -16.1647    0.0000 C   0  0  0  0  0  0  0  0  0  0  0  0
    0.6588  -17.3216    0.0000 C   0  0  0  0  0  0  0  0  0  0  0  0
    0.0000  -18.4786    0.0000 C   0  0  0  0  0  0  0  0  0  0  0  0
    0.6588  -19.6355    0.0000 C   0  0  0  0  0  0  0  0  0  0  0  0
    1.9925  -19.6355    0.0000 O   0  0  0  0  0  0  0  0  0  0  0  0
    0.0000  -20.7924    0.0000 O   0  0  0  0  0  0  0  0  0  0  0  0
  1  2  1  0  0  0  0
  2  3  1  0  0  0  0
  3  4  1  0  0  0  0
  4  5  1  0  0  0  0
  5  6  1  0  0  0  0
  6  7  1  0  0  0  0
  7  8  1  0  0  0  0
  8  9  1  0  0  0  0
  9 10  2  3  0  0  0
 10 11  1  0  0  0  0
 11 12  1  0  0  0  0
 12 13  1  0  0  0  0
 13 14  1  0  0  0  0
 14 15  1  0  0  0  0
 15 16  1  0  0  0  0
 16 17  1  0  0  0  0
 17 18  1  0  0  0  0
 18 19  2  0  0  0  0
 18 20  1  0  0  0  0
M  END
>  <ID>
132

>  <Formula>
C18H34O2

>  <Monoisotopic Mass>
282.255880

>  <SALT_NAME>
U_Oleate

$$$$

  ACD/Labs03081809272D

  2  1  0  0  0  0  0  0  0  0  1 V2000
    0.0000    0.0000    0.0000 O   0  0  0  0  0  0  0  0  0  0  0  0
    1.3300    0.0000    0.0000 O   0  0  0  0  0  0  0  0  0  0  0  0
  1  2  1  0  0  0  0
M  END
>  <ID>
133

>  <Formula>
H2O2

>  <Monoisotopic Mass>
34.005479

>  <SALT_NAME>
U_Peroxide

$$$$

  ACD/Labs03081809272D

 11 11  0  0  0  0  0  0  0  0  1 V2000
    4.6006   -0.6709    0.0000 C   0  0  0  0  0  0  0  0  0  0  0  0
    5.7508    0.0000    0.0000 C   0  0  0  0  0  0  0  0  0  0  0  0
    6.9010   -0.6709    0.0000 C   0  0  0  0  0  0  0  0  0  0  0  0
    6.9010   -1.9968    0.0000 C   0  0  0  0  0  0  0  0  0  0  0  0
    5.7508   -2.6677    0.0000 C   0  0  0  0  0  0  0  0  0  0  0  0
    4.6006   -1.9968    0.0000 C   0  0  0  0  0  0  0  0  0  0  0  0
    3.4505   -2.6677    0.0000 C   0  0  0  0  0  0  0  0  0  0  0  0
    2.3003   -1.9968    0.0000 C   0  0  0  0  0  0  0  0  0  0  0  0
    1.1502   -2.6677    0.0000 C   0  0  0  0  0  0  0  0  0  0  0  0
    1.1502   -3.9936    0.0000 O   0  0  0  0  0  0  0  0  0  0  0  0
    0.0000   -1.9968    0.0000 O   0  0  0  0  0  0  0  0  0  0  0  0
  1  2  2  0  0  0  0
  1  6  1  0  0  0  0
  2  3  1  0  0  0  0
  3  4  2  0  0  0  0
  4  5  1  0  0  0  0
  5  6  2  0  0  0  0
  6  7  1  0  0  0  0
  7  8  1  0  0  0  0
  8  9  1  0  0  0  0
  9 10  2  0  0  0  0
  9 11  1  0  0  0  0
M  END
>  <ID>
134

>  <Formula>
C9H10O2

>  <Monoisotopic Mass>
150.068080

>  <SALT_NAME>
U_Phenpropionate

$$$$

  ACD/Labs03081809272D

 10 10  0  0  0  0  0  0  0  0  1 V2000
    1.9858   -1.1531    0.0000 C   0  0  0  0  0  0  0  0  0  0  0  0
    2.6584    0.0000    0.0000 C   0  0  0  0  0  0  0  0  0  0  0  0
    3.9877    0.0000    0.0000 C   0  0  0  0  0  0  0  0  0  0  0  0
    4.6443   -1.1531    0.0000 C   0  0  0  0  0  0  0  0  0  0  0  0
    3.9877   -2.3061    0.0000 C   0  0  0  0  0  0  0  0  0  0  0  0
    2.6584   -2.3061    0.0000 C   0  0  0  0  0  0  0  0  0  0  0  0
    1.9858   -3.4592    0.0000 C   0  0  0  0  0  0  0  0  0  0  0  0
    0.6566   -3.4592    0.0000 C   0  0  0  0  0  0  0  0  0  0  0  0
    0.0000   -4.6122    0.0000 O   0  0  0  0  0  0  0  0  0  0  0  0
    0.0000   -2.3061    0.0000 O   0  0  0  0  0  0  0  0  0  0  0  0
  1  2  2  0  0  0  0
  1  6  1  0  0  0  0
  2  3  1  0  0  0  0
  3  4  2  0  0  0  0
  4  5  1  0  0  0  0
  5  6  2  0  0  0  0
  6  7  1  0  0  0  0
  7  8  1  0  0  0  0
  8  9  2  0  0  0  0
  8 10  1  0  0  0  0
M  END
>  <ID>
135

>  <Formula>
C8H8O2

>  <Monoisotopic Mass>
136.052429

>  <SALT_NAME>
U_Phenylacetate

$$$$

  ACD/Labs03081809272D

  7  6  0  0  0  0  0  0  0  0  1 V2000
    0.0000   -2.6585    0.0000 C   0  0  0  0  0  0  0  0  0  0  0  0
    1.1531   -1.9859    0.0000 C   0  0  0  0  0  0  0  0  0  0  0  0
    0.4965   -0.8328    0.0000 C   0  0  0  0  0  0  0  0  0  0  0  0
    1.8257   -3.1390    0.0000 C   0  0  0  0  0  0  0  0  0  0  0  0
    2.3062   -1.3293    0.0000 C   0  0  0  0  0  0  0  0  0  0  0  0
    2.3062    0.0000    0.0000 O   0  0  0  0  0  0  0  0  0  0  0  0
    3.4593   -1.9859    0.0000 O   0  0  0  0  0  0  0  0  0  0  0  0
  1  2  1  0  0  0  0
  2  3  1  0  0  0  0
  2  4  1  0  0  0  0
  2  5  1  0  0  0  0
  5  6  2  0  0  0  0
  5  7  1  0  0  0  0
M  END
>  <ID>
136

>  <Formula>
C5H10O2

>  <Monoisotopic Mass>
102.068080

>  <SALT_NAME>
U_Pivalate

$$$$

  ACD/Labs03081809272D

  5  4  0  0  0  0  0  0  0  0  1 V2000
    0.0000    0.0000    0.0000 C   0  0  0  0  0  0  0  0  0  0  0  0
    1.1518   -0.6559    0.0000 C   0  0  0  0  0  0  0  0  0  0  0  0
    1.1518   -1.9996    0.0000 C   0  0  0  0  0  0  0  0  0  0  0  0
    2.3035   -2.6555    0.0000 O   0  0  0  0  0  0  0  0  0  0  0  0
    0.0000   -2.6555    0.0000 O   0  0  0  0  0  0  0  0  0  0  0  0
  1  2  1  0  0  0  0
  2  3  1  0  0  0  0
  3  4  2  0  0  0  0
  3  5  1  0  0  0  0
M  END
>  <ID>
137

>  <Formula>
C3H6O2

>  <Monoisotopic Mass>
74.036779

>  <SALT_NAME>
U_Propionate

$$$$

  ACD/Labs03081809272D

  8  7  0  0  0  0  0  0  0  0  1 V2000
    3.4545   -3.3265    0.0000 C   0  0  0  0  0  0  0  0  0  0  0  0
    2.3030   -2.6548    0.0000 C   0  0  0  0  0  0  0  0  0  0  0  0
    1.6313   -3.8063    0.0000 C   0  0  0  0  0  0  0  0  0  0  0  0
    2.9587   -1.5033    0.0000 C   0  0  0  0  0  0  0  0  0  0  0  0
    1.1515   -1.9991    0.0000 C   0  0  0  0  0  0  0  0  0  0  0  0
    1.1515   -0.6717    0.0000 C   0  0  0  0  0  0  0  0  0  0  0  0
    0.0000    0.0000    0.0000 O   0  0  0  0  0  0  0  0  0  0  0  0
    2.3030    0.0000    0.0000 O   0  0  0  0  0  0  0  0  0  0  0  0
  1  2  1  0  0  0  0
  2  3  1  0  0  0  0
  2  4  1  0  0  0  0
  2  5  1  0  0  0  0
  5  6  1  0  0  0  0
  6  7  2  0  0  0  0
  6  8  1  0  0  0  0
M  END
>  <ID>
138

>  <Formula>
C6H12O2

>  <Monoisotopic Mass>
116.083730

>  <SALT_NAME>
U_Tebutate

$$$$

  ACD/Labs03081809272D

 10  9  0  0  0  0  0  0  0  0  1 V2000
    2.0027    0.0000    0.0000 O   0  0  0  0  0  0  0  0  0  0  0  0
    2.6595   -1.1535    0.0000 C   0  0  0  0  0  0  0  0  0  0  0  0
    2.0027   -2.3071    0.0000 C   0  0  0  0  0  0  0  0  0  0  0  0
    2.6595   -3.4606    0.0000 N   0  0  0  0  0  0  0  0  0  0  0  0
    3.9893   -3.4606    0.0000 C   0  0  0  0  0  0  0  0  0  0  0  0
    4.6622   -4.6141    0.0000 C   0  0  0  0  0  0  0  0  0  0  0  0
    5.9920   -4.6141    0.0000 O   0  0  0  0  0  0  0  0  0  0  0  0
    2.0027   -4.6141    0.0000 C   0  0  0  0  0  0  0  0  0  0  0  0
    0.6729   -4.6141    0.0000 C   0  0  0  0  0  0  0  0  0  0  0  0
    0.0000   -5.7677    0.0000 O   0  0  0  0  0  0  0  0  0  0  0  0
  1  2  1  0  0  0  0
  2  3  1  0  0  0  0
  3  4  1  0  0  0  0
  4  5  1  0  0  0  0
  4  8  1  0  0  0  0
  5  6  1  0  0  0  0
  6  7  1  0  0  0  0
  8  9  1  0  0  0  0
  9 10  1  0  0  0  0
M  END
>  <ID>
139

>  <Formula>
C6H15NO3

>  <Monoisotopic Mass>
149.105193

>  <SALT_NAME>
U_Trolamine

$$$$

  ACD/Labs03081809272D

 13 12  0  0  0  0  0  0  0  0  1 V2000
    0.0000    0.0000    0.0000 C   0  0  0  0  0  0  0  0  0  0  0  0
    1.1526   -0.6563    0.0000 C   0  0  0  0  0  0  0  0  0  0  0  0
    1.1526   -1.9850    0.0000 C   0  0  0  0  0  0  0  0  0  0  0  0
    2.3052   -2.6574    0.0000 C   0  0  0  0  0  0  0  0  0  0  0  0
    2.3052   -3.9861    0.0000 C   0  0  0  0  0  0  0  0  0  0  0  0
    3.4578   -4.6424    0.0000 C   0  0  0  0  0  0  0  0  0  0  0  0
    3.4578   -5.9871    0.0000 C   0  0  0  0  0  0  0  0  0  0  0  0
    4.6104   -6.6434    0.0000 C   0  0  0  0  0  0  0  0  0  0  0  0
    4.6104   -7.9721    0.0000 C   0  0  0  0  0  0  0  0  0  0  0  0
    5.7630   -8.6445    0.0000 C   0  0  0  0  0  0  0  0  0  0  0  0
    5.7630   -9.9731    0.0000 C   0  0  0  0  0  0  0  0  0  0  0  0
    6.9156  -10.6295    0.0000 O   0  0  0  0  0  0  0  0  0  0  0  0
    4.6104  -10.6295    0.0000 O   0  0  0  0  0  0  0  0  0  0  0  0
  1  2  1  0  0  0  0
  2  3  1  0  0  0  0
  3  4  1  0  0  0  0
  4  5  1  0  0  0  0
  5  6  1  0  0  0  0
  6  7  1  0  0  0  0
  7  8  1  0  0  0  0
  8  9  1  0  0  0  0
  9 10  1  0  0  0  0
 10 11  1  0  0  0  0
 11 12  2  0  0  0  0
 11 13  1  0  0  0  0
M  END
>  <ID>
140

>  <Formula>
C11H22O2

>  <Monoisotopic Mass>
186.161980

>  <SALT_NAME>
U_Undecylate

$$$$

  ACD/Labs03081809272D

 13 12  0  0  0  0  0  0  0  0  1 V2000
    9.2995    0.0000    0.0000 O   0  0  0  0  0  0  0  0  0  0  0  0
    9.9717   -1.1524    0.0000 C   0  0  0  0  0  0  0  0  0  0  0  0
   11.3002   -1.1524    0.0000 O   0  0  0  0  0  0  0  0  0  0  0  0
    9.2995   -2.3049    0.0000 C   0  0  0  0  0  0  0  0  0  0  0  0
    7.9710   -2.3049    0.0000 C   0  0  0  0  0  0  0  0  0  0  0  0
    7.3147   -3.4573    0.0000 C   0  0  0  0  0  0  0  0  0  0  0  0
    5.9862   -3.4573    0.0000 C   0  0  0  0  0  0  0  0  0  0  0  0
    5.3140   -4.6097    0.0000 C   0  0  0  0  0  0  0  0  0  0  0  0
    3.9855   -4.6097    0.0000 C   0  0  0  0  0  0  0  0  0  0  0  0
    3.3292   -5.7621    0.0000 C   0  0  0  0  0  0  0  0  0  0  0  0
    2.0007   -5.7621    0.0000 C   0  0  0  0  0  0  0  0  0  0  0  0
    1.3285   -6.9146    0.0000 C   0  0  0  0  0  0  0  0  0  0  0  0
    0.0000   -6.9146    0.0000 C   0  0  0  0  0  0  0  0  0  0  0  0
  1  2  1  0  0  0  0
  2  3  2  0  0  0  0
  2  4  1  0  0  0  0
  4  5  1  0  0  0  0
  5  6  1  0  0  0  0
  6  7  1  0  0  0  0
  7  8  1  0  0  0  0
  8  9  1  0  0  0  0
  9 10  1  0  0  0  0
 10 11  1  0  0  0  0
 11 12  1  0  0  0  0
 12 13  2  0  0  0  0
M  END
>  <ID>
141

>  <Formula>
C11H20O2

>  <Monoisotopic Mass>
184.146330

>  <SALT_NAME>
Undecylenate

$$$$

  ACD/Labs03081809272D

  7  6  0  0  0  0  0  0  0  0  1 V2000
    1.3319    0.0000    0.0000 C   0  0  0  0  0  0  0  0  0  0  0  0
    1.9899   -1.1554    0.0000 C   0  0  0  0  0  0  0  0  0  0  0  0
    1.3319   -2.3108    0.0000 C   0  0  0  0  0  0  0  0  0  0  0  0
    1.9899   -3.4662    0.0000 C   0  0  0  0  0  0  0  0  0  0  0  0
    1.3319   -4.6217    0.0000 C   0  0  0  0  0  0  0  0  0  0  0  0
    1.9899   -5.7771    0.0000 O   0  0  0  0  0  0  0  0  0  0  0  0
    0.0000   -4.6217    0.0000 O   0  0  0  0  0  0  0  0  0  0  0  0
  1  2  1  0  0  0  0
  2  3  1  0  0  0  0
  3  4  1  0  0  0  0
  4  5  1  0  0  0  0
  5  6  2  0  0  0  0
  5  7  1  0  0  0  0
M  END
>  <ID>
142

>  <Formula>
C5H10O2

>  <Monoisotopic Mass>
102.068080

>  <SALT_NAME>
Valerate Uncharged

$$$$

  ACD/Labs03081809272D

  1  0  0  0  0  0  0  0  0  0  1 V2000
    0.0000    0.0000    0.0000 O   0  0  0  0  0  0  0  0  0  0  0  0
M  END
>  <ID>
143

>  <Formula>
H2O

>  <Monoisotopic Mass>
18.010565

>  <SALT_NAME>
Water Or Hydroxide

$$$$

  ACD/Labs03081809272D

 14 15  0  0  0  0  0  0  0  0  1 V2000
    0.0000   -2.0005    0.0000 O   0  0  0  0  0  0  0  0  0  0  0  0
    1.1523   -1.3283    0.0000 C   0  0  0  0  0  0  0  0  0  0  0  0
    1.1523    0.0000    0.0000 O   0  0  0  0  0  0  0  0  0  0  0  0
    2.3046   -2.0005    0.0000 C   0  0  0  0  0  0  0  0  0  0  0  0
    3.4569   -1.3283    0.0000 C   0  0  0  0  0  0  0  0  0  0  0  0
    4.6092   -2.0005    0.0000 C   0  0  0  0  0  0  0  0  0  0  0  0
    4.6092   -3.3289    0.0000 C   0  0  0  0  0  0  0  0  0  0  0  0
    5.7615   -3.9850    0.0000 C   0  0  0  0  0  0  0  0  0  0  0  0
    5.7615   -5.3134    0.0000 C   0  0  0  0  0  0  0  0  0  0  0  0
    4.6092   -5.9856    0.0000 C   0  0  0  0  0  0  0  0  0  0  0  0
    3.4569   -5.3134    0.0000 C   0  0  0  0  0  0  0  0  0  0  0  0
    3.4569   -3.9850    0.0000 C   0  0  0  0  0  0  0  0  0  0  0  0
    2.3046   -3.3289    0.0000 C   0  0  0  0  0  0  0  0  0  0  0  0
    1.1523   -3.9850    0.0000 O   0  0  0  0  0  0  0  0  0  0  0  0
  1  2  1  0  0  0  0
  2  3  2  0  0  0  0
  2  4  1  0  0  0  0
  4  5  2  0  0  0  0
  4 13  1  0  0  0  0
  5  6  1  0  0  0  0
  6  7  2  0  0  0  0
  7  8  1  0  0  0  0
  7 12  1  0  0  0  0
  8  9  2  0  0  0  0
  9 10  1  0  0  0  0
 10 11  2  0  0  0  0
 11 12  1  0  0  0  0
 12 13  2  0  0  0  0
 13 14  1  0  0  0  0
M  END
>  <ID>
144

>  <Formula>
C11H8O3

>  <Monoisotopic Mass>
188.047344

>  <SALT_NAME>
Xinafoate

$$$$

  ACD/Labs03081809272D

  1  0  0  0  0  0  0  0  0  0  1 V2000
    0.0000    0.0000    0.0000 Zn  0  0  0  0  0  0  0  0  0  0  0  0
M  END
>  <ID>
145

>  <Formula>
Zn

>  <Monoisotopic Mass>
63.929146

>  <SALT_NAME>
Zinc

$$$$

  ACD/Labs03081809272D

  5  5  0  0  0  0  0  0  0  0  1 V2000
    1.2137   -2.1400    0.0000 N   0  0  0  0  0  0  0  0  0  0  0  0
    0.0000   -1.5970    0.0000 C   0  0  0  0  0  0  0  0  0  0  0  0
    0.1437   -0.2715    0.0000 C   0  0  0  0  0  0  0  0  0  0  0  0
    1.4373    0.0000    0.0000 N   0  0  0  0  0  0  0  0  0  0  0  0
    2.1080   -1.1498    0.0000 C   0  0  0  0  0  0  0  0  0  0  0  0
  1  2  1  0  0  0  0
  1  5  1  0  0  0  0
  2  3  2  3  0  0  0
  3  4  1  0  0  0  0
  4  5  2  3  0  0  0
M  END
>  <ID>
146

>  <Formula>
C3H4N2

>  <Monoisotopic Mass>
68.037448

>  <SALT_NAME>
1H-Imidazole

$$$$

  ACD/Labs03081809272D

  9  9  0  0  0  0  0  0  0  0  1 V2000
    0.0000   -2.6583    0.0000 O   0  0  0  0  0  0  0  0  0  0  0  0
    1.1530   -2.0017    0.0000 C   0  0  0  0  0  0  0  0  0  0  0  0
    2.3060   -2.6583    0.0000 C   0  0  0  0  0  0  0  0  0  0  0  0
    3.4590   -1.9857    0.0000 N   0  0  0  0  0  0  0  0  0  0  0  0
    3.4590   -0.6566    0.0000 C   0  0  0  0  0  0  0  0  0  0  0  0
    4.6119    0.0000    0.0000 C   0  0  0  0  0  0  0  0  0  0  0  0
    5.7649   -0.6566    0.0000 O   0  0  0  0  0  0  0  0  0  0  0  0
    5.7649   -1.9857    0.0000 C   0  0  0  0  0  0  0  0  0  0  0  0
    4.6119   -2.6583    0.0000 C   0  0  0  0  0  0  0  0  0  0  0  0
  1  2  1  0  0  0  0
  2  3  1  0  0  0  0
  3  4  1  0  0  0  0
  4  5  1  0  0  0  0
  4  9  1  0  0  0  0
  5  6  1  0  0  0  0
  6  7  1  0  0  0  0
  7  8  1  0  0  0  0
  8  9  1  0  0  0  0
M  END
>  <ID>
147

>  <Formula>
C6H13NO2

>  <Monoisotopic Mass>
131.094629

>  <SALT_NAME>
4-(2-Hydroxyethyl)morpholine

$$$$

  ACD/Labs03081809272D

  8  8  0  0  0  0  0  0  0  0  1 V2000
    0.0000   -3.2369    0.0000 O   0  0  0  0  0  0  0  0  0  0  0  0
    0.9775   -2.3396    0.0000 C   0  0  0  0  0  0  0  0  0  0  0  0
    2.2434   -2.7562    0.0000 C   0  0  0  0  0  0  0  0  0  0  0  0
    3.2369   -1.8588    0.0000 N   0  0  0  0  0  0  0  0  0  0  0  0
    3.0927   -0.5448    0.0000 C   0  0  0  0  0  0  0  0  0  0  0  0
    4.3106    0.0000    0.0000 C   0  0  0  0  0  0  0  0  0  0  0  0
    5.1919   -0.9935    0.0000 C   0  0  0  0  0  0  0  0  0  0  0  0
    4.5349   -2.1473    0.0000 C   0  0  0  0  0  0  0  0  0  0  0  0
  1  2  1  0  0  0  0
  2  3  1  0  0  0  0
  3  4  1  0  0  0  0
  4  5  1  0  0  0  0
  4  8  1  0  0  0  0
  5  6  1  0  0  0  0
  6  7  1  0  0  0  0
  7  8  1  0  0  0  0
M  END
>  <ID>
148

>  <Formula>
C6H13NO

>  <Monoisotopic Mass>
115.099714

>  <SALT_NAME>
1-(2-Hydroxyethyl)pyrrolidine

$$$$

  ACD/Labs03081809272D

 10  9  0  0  0  0  0  0  0  0  1 V2000
    2.0027    0.0000    0.0000 O   0  0  0  0  0  0  0  0  0  0  0  0
    2.6595   -1.1535    0.0000 C   0  0  0  0  0  0  0  0  0  0  0  0
    2.0027   -2.3071    0.0000 C   0  0  0  0  0  0  0  0  0  0  0  0
    2.6595   -3.4606    0.0000 N   0  0  0  0  0  0  0  0  0  0  0  0
    3.9893   -3.4606    0.0000 C   0  0  0  0  0  0  0  0  0  0  0  0
    4.6622   -4.6141    0.0000 C   0  0  0  0  0  0  0  0  0  0  0  0
    5.9920   -4.6141    0.0000 O   0  0  0  0  0  0  0  0  0  0  0  0
    2.0027   -4.6141    0.0000 C   0  0  0  0  0  0  0  0  0  0  0  0
    0.6729   -4.6141    0.0000 C   0  0  0  0  0  0  0  0  0  0  0  0
    0.0000   -5.7677    0.0000 O   0  0  0  0  0  0  0  0  0  0  0  0
  1  2  1  0  0  0  0
  2  3  1  0  0  0  0
  3  4  1  0  0  0  0
  4  5  1  0  0  0  0
  4  8  1  0  0  0  0
  5  6  1  0  0  0  0
  6  7  1  0  0  0  0
  8  9  1  0  0  0  0
  9 10  1  0  0  0  0
M  END
>  <ID>
149

>  <Formula>
C6H15NO3

>  <Monoisotopic Mass>
149.105193

>  <SALT_NAME>
Triethanolamine

$$$$

  ACD/Labs03081809272D

 13 13  0  0  0  0  0  0  0  0  1 V2000
    8.0672    0.0000    0.0000 C   0  0  0  0  0  0  0  0  0  0  0  0
    6.9148   -0.6723    0.0000 C   0  0  0  0  0  0  0  0  0  0  0  0
    6.9148   -2.0008    0.0000 O   0  0  0  0  0  0  0  0  0  0  0  0
    5.7623   -0.0160    0.0000 N   0  0  0  0  0  0  0  0  0  0  0  0
    4.6098   -0.6723    0.0000 C   0  0  0  0  0  0  0  0  0  0  0  0
    4.6098   -2.0008    0.0000 C   0  0  0  0  0  0  0  0  0  0  0  0
    3.4574   -2.6731    0.0000 C   0  0  0  0  0  0  0  0  0  0  0  0
    2.3049   -2.0008    0.0000 C   0  0  0  0  0  0  0  0  0  0  0  0
    2.3049   -0.6723    0.0000 C   0  0  0  0  0  0  0  0  0  0  0  0
    3.4574   -0.0160    0.0000 C   0  0  0  0  0  0  0  0  0  0  0  0
    1.1525   -2.6731    0.0000 C   0  0  0  0  0  0  0  0  0  0  0  0
    1.1525   -4.0016    0.0000 O   0  0  0  0  0  0  0  0  0  0  0  0
    0.0000   -2.0008    0.0000 O   0  0  0  0  0  0  0  0  0  0  0  0
  1  2  1  0  0  0  0
  2  3  2  0  0  0  0
  2  4  1  0  0  0  0
  4  5  1  0  0  0  0
  5  6  2  3  0  0  0
  5 10  1  0  0  0  0
  6  7  1  0  0  0  0
  7  8  2  3  0  0  0
  8  9  1  0  0  0  0
  8 11  1  0  0  0  0
  9 10  2  3  0  0  0
 11 12  1  0  0  0  0
 11 13  2  0  0  0  0
M  END
>  <ID>
150

>  <Formula>
C9H9NO3

>  <Monoisotopic Mass>
179.058243

>  <SALT_NAME>
4-Acetamidobenzoic acid

$$$$

  ACD/Labs03081809272D

 14 14  0  0  1  0  0  0  0  0  1 V2000
    3.1257   -2.2921    0.0000 C   0  0  0  0  0  0  0  0  0  0  0  0
    2.1319   -3.1737    0.0000 C   0  0  0  0  0  0  0  0  0  0  0  0
    3.3981   -3.5905    0.0000 C   0  0  0  0  0  0  0  0  0  0  0  0
    1.6029   -4.3919    0.0000 C   0  0  0  0  0  0  0  0  0  0  0  0
    0.2725   -4.2637    0.0000 C   0  0  0  0  0  0  0  0  0  0  0  0
    0.0000   -2.9493    0.0000 C   0  0  0  0  0  0  0  0  0  0  0  0
    1.1541   -2.2921    0.0000 C   0  0  0  0  0  0  0  0  0  0  0  0
    0.6091   -1.0739    0.0000 C   0  0  0  0  0  0  0  0  0  0  0  0
    1.9395   -1.2182    0.0000 C   0  0  0  0  0  0  0  0  0  0  0  0
    1.3945    0.0000    0.0000 O   0  0  0  0  0  0  0  0  0  0  0  0
    3.2539   -1.3464    0.0000 O   0  0  0  0  0  0  0  0  0  0  0  0
    2.2601   -5.5460    0.0000 C   0  0  0  0  0  0  0  0  0  0  0  0
    3.5905   -5.5460    0.0000 O   0  0  0  0  0  0  0  0  0  0  0  0
    1.6029   -6.7001    0.0000 O   0  0  0  0  0  0  0  0  0  0  0  0
  1  2  1  0  0  0  0
  2  3  1  0  0  0  0
  2  4  1  0  0  0  0
  2  7  1  0  0  0  0
  4  5  1  0  0  0  0
  4 12  1  1  0  0  0
  5  6  1  0  0  0  0
  6  7  1  0  0  0  0
  7  8  1  1  0  0  0
  7  9  1  0  0  0  0
  9 10  1  0  0  0  0
  9 11  2  0  0  0  0
 12 13  1  0  0  0  0
 12 14  2  0  0  0  0
M  END
>  <ID>
151

>  <Formula>
C10H16O4

>  <Monoisotopic Mass>
200.104859

>  <SALT_NAME>
(+)-Camphoric acid

$$$$

  ACD/Labs03081809272D

 12 11  0  0  0  0  0  0  0  0  1 V2000
    0.0000    0.0000    0.0000 C   0  0  0  0  0  0  0  0  0  0  0  0
    1.1536   -0.6569    0.0000 C   0  0  0  0  0  0  0  0  0  0  0  0
    1.1536   -1.9867    0.0000 C   0  0  0  0  0  0  0  0  0  0  0  0
    2.3071   -2.6596    0.0000 C   0  0  0  0  0  0  0  0  0  0  0  0
    2.3071   -3.9894    0.0000 C   0  0  0  0  0  0  0  0  0  0  0  0
    3.4607   -4.6463    0.0000 C   0  0  0  0  0  0  0  0  0  0  0  0
    3.4607   -5.9761    0.0000 C   0  0  0  0  0  0  0  0  0  0  0  0
    4.6143   -6.6490    0.0000 C   0  0  0  0  0  0  0  0  0  0  0  0
    4.6143   -7.9789    0.0000 C   0  0  0  0  0  0  0  0  0  0  0  0
    5.7679   -8.6358    0.0000 C   0  0  0  0  0  0  0  0  0  0  0  0
    6.9214   -7.9789    0.0000 O   0  0  0  0  0  0  0  0  0  0  0  0
    5.7679   -9.9656    0.0000 O   0  0  0  0  0  0  0  0  0  0  0  0
  1  2  1  0  0  0  0
  2  3  1  0  0  0  0
  3  4  1  0  0  0  0
  4  5  1  0  0  0  0
  5  6  1  0  0  0  0
  6  7  1  0  0  0  0
  7  8  1  0  0  0  0
  8  9  1  0  0  0  0
  9 10  1  0  0  0  0
 10 11  1  0  0  0  0
 10 12  2  0  0  0  0
M  END
>  <ID>
152

>  <Formula>
C10H20O2

>  <Monoisotopic Mass>
172.146330

>  <SALT_NAME>
Capric acid

$$$$

  ACD/Labs03081809272D

  8  7  0  0  0  0  0  0  0  0  1 V2000
    0.0000    0.0000    0.0000 C   0  0  0  0  0  0  0  0  0  0  0  0
    0.6580   -1.1555    0.0000 C   0  0  0  0  0  0  0  0  0  0  0  0
    0.0000   -2.3109    0.0000 C   0  0  0  0  0  0  0  0  0  0  0  0
    0.6580   -3.4664    0.0000 C   0  0  0  0  0  0  0  0  0  0  0  0
    0.0000   -4.6218    0.0000 C   0  0  0  0  0  0  0  0  0  0  0  0
    0.6580   -5.7773    0.0000 C   0  0  0  0  0  0  0  0  0  0  0  0
    1.9900   -5.7773    0.0000 O   0  0  0  0  0  0  0  0  0  0  0  0
    0.0000   -6.9328    0.0000 O   0  0  0  0  0  0  0  0  0  0  0  0
  1  2  1  0  0  0  0
  2  3  1  0  0  0  0
  3  4  1  0  0  0  0
  4  5  1  0  0  0  0
  5  6  1  0  0  0  0
  6  7  1  0  0  0  0
  6  8  2  0  0  0  0
M  END
>  <ID>
153

>  <Formula>
C6H12O2

>  <Monoisotopic Mass>
116.083730

>  <SALT_NAME>
Caproic acid

$$$$

  ACD/Labs03081809272D

 10  9  0  0  0  0  0  0  0  0  1 V2000
    0.0000    0.0000    0.0000 C   0  0  0  0  0  0  0  0  0  0  0  0
    1.1533   -0.6567    0.0000 C   0  0  0  0  0  0  0  0  0  0  0  0
    1.1533   -1.9863    0.0000 C   0  0  0  0  0  0  0  0  0  0  0  0
    2.3066   -2.6590    0.0000 C   0  0  0  0  0  0  0  0  0  0  0  0
    2.3066   -3.9885    0.0000 C   0  0  0  0  0  0  0  0  0  0  0  0
    3.4599   -4.6613    0.0000 C   0  0  0  0  0  0  0  0  0  0  0  0
    3.4599   -5.9908    0.0000 C   0  0  0  0  0  0  0  0  0  0  0  0
    4.6132   -6.6476    0.0000 C   0  0  0  0  0  0  0  0  0  0  0  0
    5.7666   -5.9908    0.0000 O   0  0  0  0  0  0  0  0  0  0  0  0
    4.6132   -7.9771    0.0000 O   0  0  0  0  0  0  0  0  0  0  0  0
  1  2  1  0  0  0  0
  2  3  1  0  0  0  0
  3  4  1  0  0  0  0
  4  5  1  0  0  0  0
  5  6  1  0  0  0  0
  6  7  1  0  0  0  0
  7  8  1  0  0  0  0
  8  9  1  0  0  0  0
  8 10  2  0  0  0  0
M  END
>  <ID>
154

>  <Formula>
C8H16O2

>  <Monoisotopic Mass>
144.115030

>  <SALT_NAME>
Caprylic acid

$$$$

  ACD/Labs03081809272D

  4  3  0  0  0  0  0  0  0  0  1 V2000
    0.0000    0.0000    0.0000 O   0  0  0  0  0  0  0  0  0  0  0  0
    0.6578   -1.1551    0.0000 C   0  0  0  0  0  0  0  0  0  0  0  0
    1.9893   -1.1551    0.0000 O   0  0  0  0  0  0  0  0  0  0  0  0
    0.0000   -2.3102    0.0000 O   0  0  0  0  0  0  0  0  0  0  0  0
  1  2  1  0  0  0  0
  2  3  1  0  0  0  0
  2  4  2  0  0  0  0
M  END
>  <ID>
155

>  <Formula>
CH2O3

>  <Monoisotopic Mass>
62.000394

>  <SALT_NAME>
Carbonic acid

$$$$

  ACD/Labs03081809272D

 11 11  0  0  0  0  0  0  0  0  1 V2000
    1.1502   -3.9936    0.0000 O   0  0  0  0  0  0  0  0  0  0  0  0
    1.1502   -2.6677    0.0000 C   0  0  0  0  0  0  0  0  0  0  0  0
    0.0000   -1.9968    0.0000 O   0  0  0  0  0  0  0  0  0  0  0  0
    2.3003   -1.9968    0.0000 C   0  0  0  0  0  0  0  0  0  0  0  0
    3.4505   -2.6677    0.0000 C   0  0  0  0  0  0  0  0  0  0  0  0
    4.6006   -1.9968    0.0000 C   0  0  0  0  0  0  0  0  0  0  0  0
    4.6006   -0.6709    0.0000 C   0  0  0  0  0  0  0  0  0  0  0  0
    5.7508    0.0000    0.0000 C   0  0  0  0  0  0  0  0  0  0  0  0
    6.9010   -0.6709    0.0000 C   0  0  0  0  0  0  0  0  0  0  0  0
    6.9010   -1.9968    0.0000 C   0  0  0  0  0  0  0  0  0  0  0  0
    5.7508   -2.6677    0.0000 C   0  0  0  0  0  0  0  0  0  0  0  0
  1  2  1  0  0  0  0
  2  3  2  0  0  0  0
  2  4  1  0  0  0  0
  4  5  2  0  0  0  0
  5  6  1  0  0  0  0
  6  7  2  3  0  0  0
  6 11  1  0  0  0  0
  7  8  1  0  0  0  0
  8  9  2  3  0  0  0
  9 10  1  0  0  0  0
 10 11  2  3  0  0  0
M  END
>  <ID>
156

>  <Formula>
C9H8O2

>  <Monoisotopic Mass>
148.052429

>  <SALT_NAME>
Cinnamic acid

$$$$

  ACD/Labs03081809272D

 10  9  0  0  0  0  0  0  0  0  1 V2000
    0.0000   -1.3294    0.0000 O   0  0  0  0  0  0  0  0  0  0  0  0
    1.3294   -1.3294    0.0000 S   0  0  0  0  0  0  0  0  0  0  0  0
    1.3294    0.0000    0.0000 O   0  0  0  0  0  0  0  0  0  0  0  0
    1.3294   -2.6587    0.0000 O   0  0  0  0  0  0  0  0  0  0  0  0
    2.6587   -1.3294    0.0000 C   0  0  0  0  0  0  0  0  0  0  0  0
    3.3314   -2.4826    0.0000 C   0  0  0  0  0  0  0  0  0  0  0  0
    4.6608   -2.4826    0.0000 S   0  0  0  0  0  0  0  0  0  0  0  0
    4.6608   -1.1532    0.0000 O   0  0  0  0  0  0  0  0  0  0  0  0
    4.6608   -3.8119    0.0000 O   0  0  0  0  0  0  0  0  0  0  0  0
    5.9902   -2.4826    0.0000 O   0  0  0  0  0  0  0  0  0  0  0  0
  1  2  1  0  0  0  0
  2  3  2  0  0  0  0
  2  4  2  0  0  0  0
  2  5  1  0  0  0  0
  5  6  1  0  0  0  0
  6  7  1  0  0  0  0
  7  8  1  0  0  0  0
  7  9  2  0  0  0  0
  7 10  2  0  0  0  0
M  END
>  <ID>
157

>  <Formula>
C2H6O6S2

>  <Monoisotopic Mass>
189.960578

>  <SALT_NAME>
Ethanedisulfonic acid

$$$$

  ACD/Labs03081809272D

  6  5  0  0  0  0  0  0  0  0  1 V2000
    0.1761    0.0000    0.0000 C   0  0  0  0  0  0  0  0  0  0  0  0
    1.3289   -0.6724    0.0000 C   0  0  0  0  0  0  0  0  0  0  0  0
    1.3289   -2.0013    0.0000 S   0  0  0  0  0  0  0  0  0  0  0  0
    2.6577   -2.0013    0.0000 O   0  0  0  0  0  0  0  0  0  0  0  0
    0.0000   -2.0013    0.0000 O   0  0  0  0  0  0  0  0  0  0  0  0
    1.3289   -3.3302    0.0000 O   0  0  0  0  0  0  0  0  0  0  0  0
  1  2  1  0  0  0  0
  2  3  1  0  0  0  0
  3  4  1  0  0  0  0
  3  5  2  0  0  0  0
  3  6  2  0  0  0  0
M  END
>  <ID>
158

>  <Formula>
C2H6O3S

>  <Monoisotopic Mass>
110.003764

>  <SALT_NAME>
Ethanesulfonic acid

$$$$

  ACD/Labs03081809272D

 14 13  0  0  1  0  0  0  0  0  1 V2000
    4.9349   -3.2107    0.0000 O   0  0  0  0  0  0  0  0  0  0  0  0
    3.7012   -3.2107    0.0000 C   0  0  0  0  0  0  0  0  0  0  0  0
    3.0918   -4.2809    0.0000 C   0  0  0  0  0  0  0  0  0  0  0  0
    3.7012   -5.3511    0.0000 O   0  0  0  0  0  0  0  0  0  0  0  0
    1.8432   -4.2809    0.0000 C   0  0  0  0  0  0  0  0  0  0  0  0
    1.2337   -5.3511    0.0000 O   0  0  0  0  0  0  0  0  0  0  0  0
    1.2337   -3.2107    0.0000 C   0  0  0  0  0  0  0  0  0  0  0  0
    0.0000   -3.2107    0.0000 O   0  0  0  0  0  0  0  0  0  0  0  0
    2.4675   -1.0702    0.0000 O   0  0  0  0  0  0  0  0  0  0  0  0
    3.0918   -2.1404    0.0000 C   0  0  0  0  0  0  0  0  0  0  0  0
    1.8432   -2.1404    0.0000 O   0  0  0  0  0  0  0  0  0  0  0  0
    3.7012   -1.0702    0.0000 C   0  0  0  0  0  0  0  0  0  0  0  0
    3.0918    0.0000    0.0000 O   0  0  0  0  0  0  0  0  0  0  0  0
    4.9349   -1.0702    0.0000 O   0  0  0  0  0  0  0  0  0  0  0  0
  2  1  1  1  0  0  0
  2  3  1  0  0  0  0
  2 10  1  0  0  0  0
  3  4  1  1  0  0  0
  3  5  1  0  0  0  0
  5  6  1  1  0  0  0
  5  7  1  0  0  0  0
  7  8  1  0  0  0  0
  7  9  2  0  0  0  0
 10 11  1  1  0  0  0
 10 12  1  0  0  0  0
 12 13  1  0  0  0  0
 12 14  2  0  0  0  0
M  END
>  <ID>
159

>  <Formula>
C6H10O8

>  <Monoisotopic Mass>
210.037567

>  <SALT_NAME>
Mucic acid

$$$$

  ACD/Labs03081809272D

 11 11  0  0  0  0  0  0  0  0  1 V2000
    1.1533    0.0000    0.0000 O   0  0  0  0  0  0  0  0  0  0  0  0
    2.3066   -0.6567    0.0000 C   0  0  0  0  0  0  0  0  0  0  0  0
    3.4599    0.0000    0.0000 O   0  0  0  0  0  0  0  0  0  0  0  0
    2.3066   -1.9862    0.0000 C   0  0  0  0  0  0  0  0  0  0  0  0
    3.4599   -2.6590    0.0000 C   0  0  0  0  0  0  0  0  0  0  0  0
    4.6132   -1.9862    0.0000 O   0  0  0  0  0  0  0  0  0  0  0  0
    3.4599   -3.9885    0.0000 C   0  0  0  0  0  0  0  0  0  0  0  0
    2.3066   -4.6453    0.0000 C   0  0  0  0  0  0  0  0  0  0  0  0
    1.1533   -3.9885    0.0000 C   0  0  0  0  0  0  0  0  0  0  0  0
    0.0000   -4.6453    0.0000 O   0  0  0  0  0  0  0  0  0  0  0  0
    1.1533   -2.6590    0.0000 C   0  0  0  0  0  0  0  0  0  0  0  0
  1  2  1  0  0  0  0
  2  3  2  0  0  0  0
  2  4  1  0  0  0  0
  4  5  2  3  0  0  0
  4 11  1  0  0  0  0
  5  6  1  0  0  0  0
  5  7  1  0  0  0  0
  7  8  2  3  0  0  0
  8  9  1  0  0  0  0
  9 10  1  0  0  0  0
  9 11  2  3  0  0  0
M  END
>  <ID>
160

>  <Formula>
C7H6O4

>  <Monoisotopic Mass>
154.026609

>  <SALT_NAME>
Gentisic acid

$$$$

  ACD/Labs03081809272D

 15 14  0  0  1  0  0  0  0  0  1 V2000
    1.8687   -2.1527    0.0000 O   0  0  0  0  0  0  0  0  0  0  0  0
    3.1094   -2.1527    0.0000 C   0  0  0  0  0  0  0  0  0  0  0  0
    3.7224   -3.2290    0.0000 C   0  0  0  0  0  0  0  0  0  0  0  0
    4.9631   -3.2290    0.0000 O   0  0  0  0  0  0  0  0  0  0  0  0
    3.1094   -4.3054    0.0000 C   0  0  0  0  0  0  0  0  0  0  0  0
    3.7224   -5.3817    0.0000 O   0  0  0  0  0  0  0  0  0  0  0  0
    1.8687   -4.3054    0.0000 C   0  0  0  0  0  0  0  0  0  0  0  0
    1.2408   -5.3817    0.0000 O   0  0  0  0  0  0  0  0  0  0  0  0
    1.2408   -3.2290    0.0000 C   0  0  0  0  0  0  0  0  0  0  0  0
    0.0000   -3.2290    0.0000 O   0  0  0  0  0  0  0  0  0  0  0  0
    2.4816   -1.0763    0.0000 C   0  0  0  0  0  0  0  0  0  0  0  0
    1.8687    0.0000    0.0000 O   0  0  0  0  0  0  0  0  0  0  0  0
    3.7224   -1.0763    0.0000 C   0  0  0  0  0  0  0  0  0  0  0  0
    4.3502    0.0000    0.0000 O   0  0  0  0  0  0  0  0  0  0  0  0
    4.3353   -2.1527    0.0000 O   0  0  0  0  0  0  0  0  0  0  0  0
  1  2  1  0  0  0  0
  2  3  1  0  0  0  0
  3  4  1  1  0  0  0
  3  5  1  0  0  0  0
  5  6  1  1  0  0  0
  5  7  1  0  0  0  0
  7  8  1  1  0  0  0
  7  9  1  0  0  0  0
  9 10  1  1  0  0  0
  9 11  1  0  0  0  0
 11 12  1  1  0  0  0
 11 13  1  0  0  0  0
 13 14  1  0  0  0  0
 13 15  2  0  0  0  0
M  END
>  <ID>
161

>  <Formula>
C7H14O8

>  <Monoisotopic Mass>
226.068867

>  <SALT_NAME>
D-Glucoheptonic acid

$$$$

  ACD/Labs03081809272D

  9  8  0  0  0  0  0  0  0  0  1 V2000
    0.0000   -1.1552    0.0000 O   0  0  0  0  0  0  0  0  0  0  0  0
    1.3317   -1.1552    0.0000 C   0  0  0  0  0  0  0  0  0  0  0  0
    1.9896    0.0000    0.0000 O   0  0  0  0  0  0  0  0  0  0  0  0
    1.9896   -2.3105    0.0000 C   0  0  0  0  0  0  0  0  0  0  0  0
    1.3317   -3.4657    0.0000 C   0  0  0  0  0  0  0  0  0  0  0  0
    1.9896   -4.6210    0.0000 C   0  0  0  0  0  0  0  0  0  0  0  0
    1.3317   -5.7762    0.0000 C   0  0  0  0  0  0  0  0  0  0  0  0
    1.9896   -6.9315    0.0000 O   0  0  0  0  0  0  0  0  0  0  0  0
    0.0000   -5.7762    0.0000 O   0  0  0  0  0  0  0  0  0  0  0  0
  1  2  1  0  0  0  0
  2  3  2  0  0  0  0
  2  4  1  0  0  0  0
  4  5  1  0  0  0  0
  5  6  1  0  0  0  0
  6  7  1  0  0  0  0
  7  8  1  0  0  0  0
  7  9  2  0  0  0  0
M  END
>  <ID>
162

>  <Formula>
C5H8O4

>  <Monoisotopic Mass>
132.042259

>  <SALT_NAME>
Glutaric acid

$$$$

  ACD/Labs03081809272D

 10  9  0  0  0  0  0  0  0  0  1 V2000
    2.0000   -4.6080    0.0000 O   0  0  0  0  0  0  0  0  0  0  0  0
    1.3280   -3.4560    0.0000 C   0  0  0  0  0  0  0  0  0  0  0  0
    0.0000   -3.4560    0.0000 O   0  0  0  0  0  0  0  0  0  0  0  0
    2.0000   -2.3040    0.0000 C   0  0  0  0  0  0  0  0  0  0  0  0
    3.3280   -2.3040    0.0000 C   0  0  0  0  0  0  0  0  0  0  0  0
    3.9840   -1.1520    0.0000 C   0  0  0  0  0  0  0  0  0  0  0  0
    3.3280    0.0000    0.0000 O   0  0  0  0  0  0  0  0  0  0  0  0
    5.3120   -1.1520    0.0000 C   0  0  0  0  0  0  0  0  0  0  0  0
    5.9840    0.0000    0.0000 O   0  0  0  0  0  0  0  0  0  0  0  0
    5.9840   -2.3040    0.0000 O   0  0  0  0  0  0  0  0  0  0  0  0
  1  2  1  0  0  0  0
  2  3  2  0  0  0  0
  2  4  1  0  0  0  0
  4  5  1  0  0  0  0
  5  6  1  0  0  0  0
  6  7  2  0  0  0  0
  6  8  1  0  0  0  0
  8  9  1  0  0  0  0
  8 10  2  0  0  0  0
M  END
>  <ID>
163

>  <Formula>
C5H6O5

>  <Monoisotopic Mass>
146.021523

>  <SALT_NAME>
2-Oxoglutaric acid

$$$$

  ACD/Labs03081809272D

  5  4  0  0  0  0  0  0  0  0  1 V2000
    0.0000    0.0000    0.0000 O   0  0  0  0  0  0  0  0  0  0  0  0
    1.1518   -0.6559    0.0000 C   0  0  0  0  0  0  0  0  0  0  0  0
    1.1518   -1.9996    0.0000 C   0  0  0  0  0  0  0  0  0  0  0  0
    2.3035   -2.6555    0.0000 O   0  0  0  0  0  0  0  0  0  0  0  0
    0.0000   -2.6555    0.0000 O   0  0  0  0  0  0  0  0  0  0  0  0
  1  2  1  0  0  0  0
  2  3  1  0  0  0  0
  3  4  1  0  0  0  0
  3  5  2  0  0  0  0
M  END
>  <ID>
164

>  <Formula>
C2H4O3

>  <Monoisotopic Mass>
76.016044

>  <SALT_NAME>
Glycolic acid

$$$$

  ACD/Labs03081809272D

  6  5  0  0  0  0  0  0  0  0  1 V2000
    0.0000   -1.1508    0.0000 C   0  0  0  0  0  0  0  0  0  0  0  0
    1.3266   -1.1508    0.0000 C   0  0  0  0  0  0  0  0  0  0  0  0
    1.9979    0.0000    0.0000 C   0  0  0  0  0  0  0  0  0  0  0  0
    1.9979   -2.3016    0.0000 C   0  0  0  0  0  0  0  0  0  0  0  0
    3.3245   -2.3016    0.0000 O   0  0  0  0  0  0  0  0  0  0  0  0
    1.3266   -3.4524    0.0000 O   0  0  0  0  0  0  0  0  0  0  0  0
  1  2  1  0  0  0  0
  2  3  1  0  0  0  0
  2  4  1  0  0  0  0
  4  5  1  0  0  0  0
  4  6  2  0  0  0  0
M  END
>  <ID>
165

>  <Formula>
C4H8O2

>  <Monoisotopic Mass>
88.052429

>  <SALT_NAME>
Isobutyric acid

$$$$

  ACD/Labs03081809272D

 11 11  0  0  0  0  0  0  0  0  1 V2000
    2.6576   -4.6107    0.0000 O   0  0  0  0  0  0  0  0  0  0  0  0
    1.9852   -3.4580    0.0000 C   0  0  0  0  0  0  0  0  0  0  0  0
    0.6564   -3.4580    0.0000 C   0  0  0  0  0  0  0  0  0  0  0  0
    0.0000   -4.6107    0.0000 O   0  0  0  0  0  0  0  0  0  0  0  0
    0.0000   -2.3053    0.0000 O   0  0  0  0  0  0  0  0  0  0  0  0
    2.6576   -2.3053    0.0000 C   0  0  0  0  0  0  0  0  0  0  0  0
    1.9852   -1.1527    0.0000 C   0  0  0  0  0  0  0  0  0  0  0  0
    2.6576    0.0000    0.0000 C   0  0  0  0  0  0  0  0  0  0  0  0
    3.9863    0.0000    0.0000 C   0  0  0  0  0  0  0  0  0  0  0  0
    4.6427   -1.1527    0.0000 C   0  0  0  0  0  0  0  0  0  0  0  0
    3.9863   -2.3053    0.0000 C   0  0  0  0  0  0  0  0  0  0  0  0
  1  2  1  0  0  0  0
  2  3  1  0  0  0  0
  2  6  1  0  0  0  0
  3  4  1  0  0  0  0
  3  5  2  0  0  0  0
  6  7  2  3  0  0  0
  6 11  1  0  0  0  0
  7  8  1  0  0  0  0
  8  9  2  3  0  0  0
  9 10  1  0  0  0  0
 10 11  2  3  0  0  0
M  END
>  <ID>
166

>  <Formula>
C8H8O3

>  <Monoisotopic Mass>
152.047344

>  <SALT_NAME>
DL-Mandelic acid

$$$$

  ACD/Labs03081809272D

 14 15  0  0  0  0  0  0  0  0  1 V2000
    0.0000   -3.4555    0.0000 O   0  0  0  0  0  0  0  0  0  0  0  0
    0.6719   -2.3037    0.0000 C   0  0  0  0  0  0  0  0  0  0  0  0
    0.0000   -1.1518    0.0000 O   0  0  0  0  0  0  0  0  0  0  0  0
    1.9997   -2.3037    0.0000 C   0  0  0  0  0  0  0  0  0  0  0  0
    2.6716   -1.1518    0.0000 C   0  0  0  0  0  0  0  0  0  0  0  0
    1.9997    0.0000    0.0000 O   0  0  0  0  0  0  0  0  0  0  0  0
    3.9994   -1.1518    0.0000 C   0  0  0  0  0  0  0  0  0  0  0  0
    4.6554    0.0000    0.0000 C   0  0  0  0  0  0  0  0  0  0  0  0
    5.9832    0.0000    0.0000 C   0  0  0  0  0  0  0  0  0  0  0  0
    6.6551   -1.1518    0.0000 C   0  0  0  0  0  0  0  0  0  0  0  0
    5.9832   -2.3037    0.0000 C   0  0  0  0  0  0  0  0  0  0  0  0
    4.6554   -2.3037    0.0000 C   0  0  0  0  0  0  0  0  0  0  0  0
    3.9994   -3.4555    0.0000 C   0  0  0  0  0  0  0  0  0  0  0  0
    2.6716   -3.4555    0.0000 C   0  0  0  0  0  0  0  0  0  0  0  0
  1  2  1  0  0  0  0
  2  3  2  0  0  0  0
  2  4  1  0  0  0  0
  4  5  2  3  0  0  0
  4 14  1  0  0  0  0
  5  6  1  0  0  0  0
  5  7  1  0  0  0  0
  7  8  2  3  0  0  0
  7 12  1  0  0  0  0
  8  9  1  0  0  0  0
  9 10  2  3  0  0  0
 10 11  1  0  0  0  0
 11 12  2  3  0  0  0
 12 13  1  0  0  0  0
 13 14  2  3  0  0  0
M  END
>  <ID>
167

>  <Formula>
C11H8O3

>  <Monoisotopic Mass>
188.047344

>  <SALT_NAME>
1-Hydroxy-2-naphthoic acid

$$$$

  ACD/Labs03081809272D

 11 11  0  0  0  0  0  0  0  0  1 V2000
    4.6478   -1.1539    0.0000 O   0  0  0  0  0  0  0  0  0  0  0  0
    3.9907   -2.3079    0.0000 C   0  0  0  0  0  0  0  0  0  0  0  0
    4.6478   -3.4618    0.0000 O   0  0  0  0  0  0  0  0  0  0  0  0
    2.6605   -2.3079    0.0000 C   0  0  0  0  0  0  0  0  0  0  0  0
    1.9873   -3.4618    0.0000 C   0  0  0  0  0  0  0  0  0  0  0  0
    0.6571   -3.4618    0.0000 C   0  0  0  0  0  0  0  0  0  0  0  0
    0.0000   -4.6157    0.0000 O   0  0  0  0  0  0  0  0  0  0  0  0
    0.0000   -2.3079    0.0000 N   0  0  0  0  0  0  0  0  0  0  0  0
    0.6571   -1.1539    0.0000 C   0  0  0  0  0  0  0  0  0  0  0  0
    0.0000    0.0000    0.0000 O   0  0  0  0  0  0  0  0  0  0  0  0
    1.9873   -1.1539    0.0000 N   0  0  0  0  0  0  0  0  0  0  0  0
  1  2  1  0  0  0  0
  2  3  2  0  0  0  0
  2  4  1  0  0  0  0
  4  5  2  3  0  0  0
  4 11  1  0  0  0  0
  5  6  1  0  0  0  0
  6  7  2  0  0  0  0
  6  8  1  0  0  0  0
  8  9  1  0  0  0  0
  9 10  2  0  0  0  0
  9 11  1  0  0  0  0
M  END
>  <ID>
168

>  <Formula>
C5H4N2O4

>  <Monoisotopic Mass>
156.017107

>  <SALT_NAME>
Orotic acid

$$$$

  ACD/Labs03081809272D

  5  4  0  0  0  0  0  0  0  0  1 V2000
    0.0000    0.0000    0.0000 C   0  0  0  0  0  0  0  0  0  0  0  0
    1.1518   -0.6559    0.0000 C   0  0  0  0  0  0  0  0  0  0  0  0
    1.1518   -1.9996    0.0000 C   0  0  0  0  0  0  0  0  0  0  0  0
    2.3035   -2.6555    0.0000 O   0  0  0  0  0  0  0  0  0  0  0  0
    0.0000   -2.6555    0.0000 O   0  0  0  0  0  0  0  0  0  0  0  0
  1  2  1  0  0  0  0
  2  3  1  0  0  0  0
  3  4  1  0  0  0  0
  3  5  2  0  0  0  0
M  END
>  <ID>
169

>  <Formula>
C3H6O2

>  <Monoisotopic Mass>
74.036779

>  <SALT_NAME>
Propionic acid

$$$$

  ACD/Labs03081809272D

  9  9  0  0  1  0  0  0  0  0  1 V2000
    0.0000   -0.4808    0.0000 O   0  0  0  0  0  0  0  0  0  0  0  0
    1.2662   -0.8815    0.0000 C   0  0  0  0  0  0  0  0  0  0  0  0
    2.2599    0.0000    0.0000 O   0  0  0  0  0  0  0  0  0  0  0  0
    1.5386   -2.1958    0.0000 C   0  0  0  0  0  0  0  0  0  0  0  0
    2.7567   -2.7247    0.0000 C   0  0  0  0  0  0  0  0  0  0  0  0
    2.6125   -4.0550    0.0000 C   0  0  0  0  0  0  0  0  0  0  0  0
    1.3143   -4.3274    0.0000 C   0  0  0  0  0  0  0  0  0  0  0  0
    0.7693   -5.5455    0.0000 O   0  0  0  0  0  0  0  0  0  0  0  0
    0.6571   -3.1735    0.0000 N   0  0  0  0  0  0  0  0  0  0  0  0
  1  2  1  0  0  0  0
  2  3  2  0  0  0  0
  4  2  1  1  0  0  0
  4  5  1  0  0  0  0
  4  9  1  0  0  0  0
  5  6  1  0  0  0  0
  6  7  1  0  0  0  0
  7  8  2  0  0  0  0
  7  9  1  0  0  0  0
M  END
>  <ID>
170

>  <Formula>
C5H7NO3

>  <Monoisotopic Mass>
129.042593

>  <SALT_NAME>
L-pyroglutamic acid

$$$$

  ACD/Labs03081809272D

 10  9  0  0  1  0  0  0  0  0  1 V2000
    1.3289    0.0000    0.0000 O   0  0  0  0  0  0  0  0  0  0  0  0
    2.0013   -1.1528    0.0000 C   0  0  0  0  0  0  0  0  0  0  0  0
    3.3302   -1.1528    0.0000 C   0  0  0  0  0  0  0  0  0  0  0  0
    3.9866    0.0000    0.0000 O   0  0  0  0  0  0  0  0  0  0  0  0
    3.9866   -2.3055    0.0000 C   0  0  0  0  0  0  0  0  0  0  0  0
    5.3155   -2.3055    0.0000 O   0  0  0  0  0  0  0  0  0  0  0  0
    3.3302   -3.4583    0.0000 O   0  0  0  0  0  0  0  0  0  0  0  0
    1.3289   -2.3055    0.0000 C   0  0  0  0  0  0  0  0  0  0  0  0
    2.0013   -3.4583    0.0000 O   0  0  0  0  0  0  0  0  0  0  0  0
    0.0000   -2.3055    0.0000 O   0  0  0  0  0  0  0  0  0  0  0  0
  2  1  1  1  0  0  0
  2  3  1  0  0  0  0
  2  8  1  0  0  0  0
  3  4  1  1  0  0  0
  3  5  1  0  0  0  0
  5  6  1  0  0  0  0
  5  7  2  0  0  0  0
  8  9  1  0  0  0  0
  8 10  2  0  0  0  0
M  END
>  <ID>
171

>  <Formula>
C4H6O6

>  <Monoisotopic Mass>
150.016438

>  <SALT_NAME>
L-Tartaric acid

$$$$

  ACD/Labs03081809272D

  3  2  0  0  0  0  0  0  0  0  1 V2000
    0.0000    0.0000    0.0000 S   0  0  0  0  0  0  0  0  0  0  0  0
    1.3300    0.0000    0.0000 C   0  0  0  0  0  0  0  0  0  0  0  0
    2.6600    0.0000    0.0000 N   0  0  0  0  0  0  0  0  0  0  0  0
  1  2  1  0  0  0  0
  2  3  3  0  0  0  0
M  END
>  <ID>
172

>  <Formula>
CHNS

>  <Monoisotopic Mass>
58.982969

>  <SALT_NAME>
Thiocyanic acid

$$$$

  ACD/Labs03081809272D

  2  1  0  0  0  0  0  0  0  0  1 V2000
    0.0000    0.0000    0.0000 C   0  0  0  0  0  0  0  0  0  0  0  0
    1.3300    0.0000    0.0000 I   0  0  0  0  0  0  0  0  0  0  0  0
  1  2  1  0  0  0  0
M  END
>  <ID>
173

>  <Formula>
CH3I

>  <Monoisotopic Mass>
141.927935

>  <SALT_NAME>
METHYL IODIDE

$$$$

  ACD/Labs03081809272D

  4  3  0  0  0  0  0  0  0  0  1 V2000
    0.0000    0.0000    0.0000 O   0  0  0  0  0  0  0  0  0  0  0  0
    0.6578   -1.1551    0.0000 S   0  0  0  0  0  0  0  0  0  0  0  0
    1.9893   -1.1551    0.0000 O   0  0  0  0  0  0  0  0  0  0  0  0
    0.0000   -2.3102    0.0000 O   0  0  0  0  0  0  0  0  0  0  0  0
  1  2  1  0  0  0  0
  2  3  1  0  0  0  0
  2  4  2  0  0  0  0
M  END
>  <ID>
174

>  <Formula>
H2O3S

>  <Monoisotopic Mass>
81.972464

>  <SALT_NAME>
Sulfurous Acid

$$$$

  ACD/Labs03081809272D

 13 14  0  0  0  0  0  0  0  0  1 V2000
    0.6564    0.0000    0.0000 C   0  0  0  0  0  0  0  0  0  0  0  0
    2.0012    0.0000    0.0000 C   0  0  0  0  0  0  0  0  0  0  0  0
    2.6576   -1.1527    0.0000 C   0  0  0  0  0  0  0  0  0  0  0  0
    2.0012   -2.3054    0.0000 C   0  0  0  0  0  0  0  0  0  0  0  0
    0.6724   -2.3054    0.0000 C   0  0  0  0  0  0  0  0  0  0  0  0
    0.0000   -1.1527    0.0000 C   0  0  0  0  0  0  0  0  0  0  0  0
    2.6576   -3.4581    0.0000 N   0  0  0  0  0  0  0  0  0  0  0  0
    2.0012   -4.6108    0.0000 C   0  0  0  0  0  0  0  0  0  0  0  0
    2.6576   -5.7635    0.0000 C   0  0  0  0  0  0  0  0  0  0  0  0
    1.9852   -6.9162    0.0000 C   0  0  0  0  0  0  0  0  0  0  0  0
    0.6564   -6.9162    0.0000 C   0  0  0  0  0  0  0  0  0  0  0  0
    0.0000   -5.7635    0.0000 C   0  0  0  0  0  0  0  0  0  0  0  0
    0.6724   -4.6108    0.0000 C   0  0  0  0  0  0  0  0  0  0  0  0
  1  2  1  0  0  0  0
  1  6  1  0  0  0  0
  2  3  1  0  0  0  0
  3  4  1  0  0  0  0
  4  5  1  0  0  0  0
  4  7  1  0  0  0  0
  5  6  1  0  0  0  0
  7  8  1  0  0  0  0
  8  9  1  0  0  0  0
  8 13  1  0  0  0  0
  9 10  1  0  0  0  0
 10 11  1  0  0  0  0
 11 12  1  0  0  0  0
 12 13  1  0  0  0  0
M  END
>  <ID>
175

>  <Formula>
C12H23N

>  <Monoisotopic Mass>
181.183050

>  <SALT_NAME>
DICYCLOHEXYLAMINE

$$$$

  ACD/Labs03081809272D

  5  4  0  0  0  0  0  0  0  0  1 V2000
    0.0000   -1.3300    0.0000 C   0  0  0  0  0  0  0  0  0  0  0  0
    1.3300   -1.3300    0.0000 S   0  0  0  0  0  0  0  0  0  0  0  0
    1.3300    0.0000    0.0000 O   0  0  0  0  0  0  0  0  0  0  0  0
    1.3300   -2.6600    0.0000 O   0  0  0  0  0  0  0  0  0  0  0  0
    2.6600   -1.3300    0.0000 O   0  0  0  0  0  0  0  0  0  0  0  0
  1  2  1  0  0  0  0
  2  3  1  0  0  0  0
  2  4  2  0  0  0  0
  2  5  2  0  0  0  0
M  END
>  <ID>
176

>  <Formula>
CH4O3S

>  <Monoisotopic Mass>
95.988114

>  <SALT_NAME>
Mesylate

$$$$

  ACD/Labs03081809272D

  8  7  0  0  0  0  0  0  0  0  1 V2000
    0.0000   -1.3300    0.0000 O   0  0  0  0  0  0  0  0  0  0  0  0
    1.3300   -1.3300    0.0000 S   0  0  0  0  0  0  0  0  0  0  0  0
    1.3300    0.0000    0.0000 O   0  0  0  0  0  0  0  0  0  0  0  0
    1.3300   -2.6600    0.0000 O   0  0  0  0  0  0  0  0  0  0  0  0
    2.6600   -1.3300    0.0000 C   0  0  0  0  0  0  0  0  0  0  0  0
    2.6600    0.0000    0.0000 F   0  0  0  0  0  0  0  0  0  0  0  0
    2.6600   -2.6600    0.0000 F   0  0  0  0  0  0  0  0  0  0  0  0
    3.9900   -1.3300    0.0000 F   0  0  0  0  0  0  0  0  0  0  0  0
  1  2  1  0  0  0  0
  2  3  2  0  0  0  0
  2  4  2  0  0  0  0
  2  5  1  0  0  0  0
  5  6  1  0  0  0  0
  5  7  1  0  0  0  0
  5  8  1  0  0  0  0
M  END
>  <ID>
177

>  <Formula>
CHF3O3S

>  <Monoisotopic Mass>
149.959848

>  <SALT_NAME>
Triflate

$$$$

  ACD/Labs03081809272D

 13 13  0  0  0  0  0  0  0  0  1 V2000
    0.0000    0.0000    0.0000 C   0  0  0  0  0  0  0  0  0  0  0  0
    0.6720   -1.1519    0.0000 C   0  0  0  0  0  0  0  0  0  0  0  0
    1.9999   -1.1519    0.0000 C   0  0  0  0  0  0  0  0  0  0  0  0
    2.6719   -2.3039    0.0000 C   0  0  0  0  0  0  0  0  0  0  0  0
    3.9998   -2.3039    0.0000 C   0  0  0  0  0  0  0  0  0  0  0  0
    1.9999   -3.4558    0.0000 C   0  0  0  0  0  0  0  0  0  0  0  0
    0.6720   -3.4558    0.0000 C   0  0  0  0  0  0  0  0  0  0  0  0
    0.0000   -4.6078    0.0000 C   0  0  0  0  0  0  0  0  0  0  0  0
    0.0000   -2.3039    0.0000 C   0  0  0  0  0  0  0  0  0  0  0  0
    2.6559   -4.6078    0.0000 S   0  0  0  0  0  0  0  0  0  0  0  0
    3.8078   -3.9358    0.0000 O   0  0  0  0  0  0  0  0  0  0  0  0
    1.5199   -5.2637    0.0000 O   0  0  0  0  0  0  0  0  0  0  0  0
    3.3278   -5.7597    0.0000 O   0  0  0  0  0  0  0  0  0  0  0  0
  1  2  1  0  0  0  0
  2  3  2  3  0  0  0
  2  9  1  0  0  0  0
  3  4  1  0  0  0  0
  4  5  1  0  0  0  0
  4  6  2  3  0  0  0
  6  7  1  0  0  0  0
  6 10  1  0  0  0  0
  7  8  1  0  0  0  0
  7  9  2  3  0  0  0
 10 11  1  0  0  0  0
 10 12  2  0  0  0  0
 10 13  2  0  0  0  0
M  END
>  <ID>
178

>  <Formula>
C9H12O3S

>  <Monoisotopic Mass>
200.050714

>  <SALT_NAME>
Mesitylene Sulfonate

$$$$

  ACD/Labs03081809272D

  7  6  0  0  0  0  0  0  0  0  1 V2000
    0.0000   -1.1551    0.0000 O   0  0  0  0  0  0  0  0  0  0  0  0
    1.3315   -1.1551    0.0000 C   0  0  0  0  0  0  0  0  0  0  0  0
    1.9893    0.0000    0.0000 O   0  0  0  0  0  0  0  0  0  0  0  0
    1.9893   -2.3102    0.0000 C   0  0  0  0  0  0  0  0  0  0  0  0
    1.3315   -3.4652    0.0000 C   0  0  0  0  0  0  0  0  0  0  0  0
    1.9893   -4.6203    0.0000 O   0  0  0  0  0  0  0  0  0  0  0  0
    0.0000   -3.4652    0.0000 O   0  0  0  0  0  0  0  0  0  0  0  0
  1  2  1  0  0  0  0
  2  3  2  0  0  0  0
  2  4  1  0  0  0  0
  4  5  1  0  0  0  0
  5  6  1  0  0  0  0
  5  7  2  0  0  0  0
M  END
>  <ID>
179

>  <Formula>
C3H4O4

>  <Monoisotopic Mass>
104.010959

>  <SALT_NAME>
Malonic Acid

$$$$

  ACD/Labs03081809272D

  2  1  0  0  0  0  0  0  0  0  1 V2000
    0.0000    0.0000    0.0000 O   0  0  0  0  0  0  0  0  0  0  0  0
    1.3300    0.0000    0.0000 K   0  0  0  0  0  0  0  0  0  0  0  0
  1  2  1  0  0  0  0
M  END
>  <ID>
180

>  <Formula>
HKO

>  <Monoisotopic Mass>
55.966447

>  <SALT_NAME>
Potassium Hydroxide

$$$$

  ACD/Labs03081809272D

  2  1  0  0  0  0  0  0  0  0  1 V2000
    0.0000    0.0000    0.0000 Li  0  0  0  0  0  0  0  0  0  0  0  0
    1.3300    0.0000    0.0000 O   0  0  0  0  0  0  0  0  0  0  0  0
  1  2  1  0  0  0  0
M  END
>  <ID>
181

>  <Formula>
HLiO

>  <Monoisotopic Mass>
24.018744

>  <SALT_NAME>
Lithium Hydroxide

$$$$

  ACD/Labs03081809272D

  2  1  0  0  0  0  0  0  0  0  1 V2000
    0.0000    0.0000    0.0000 O   0  0  0  0  0  0  0  0  0  0  0  0
    1.3300    0.0000    0.0000 Na  0  0  0  0  0  0  0  0  0  0  0  0
  1  2  1  0  0  0  0
M  END
>  <ID>
182

>  <Formula>
HNaO

>  <Monoisotopic Mass>
39.992510

>  <SALT_NAME>
Sodium Hydroxide

$$$$

  ACD/Labs03081809272D

  3  2  0  0  0  0  0  0  0  0  1 V2000
    0.0000    0.0000    0.0000 Cl  0  0  0  0  0  0  0  0  0  0  0  0
    0.6701   -1.1488    0.0000 C   0  0  0  0  0  0  0  0  0  0  0  0
    0.0000   -2.2977    0.0000 Cl  0  0  0  0  0  0  0  0  0  0  0  0
  1  2  1  0  0  0  0
  2  3  1  0  0  0  0
M  END
>  <ID>
183

>  <Formula>
CH2Cl2

>  <Monoisotopic Mass>
83.953355

>  <SOLVENT_NAME>
DICHLOROMETHANE

$$$$

  ACD/Labs03081809272D

  4  3  0  0  0  0  0  0  0  0  1 V2000
    0.0000    0.0000    0.0000 Cl  0  0  0  0  0  0  0  0  0  0  0  0
    0.6578   -1.1551    0.0000 C   0  0  0  0  0  0  0  0  0  0  0  0
    1.9893   -1.1551    0.0000 Cl  0  0  0  0  0  0  0  0  0  0  0  0
    0.0000   -2.3102    0.0000 Cl  0  0  0  0  0  0  0  0  0  0  0  0
  1  2  1  0  0  0  0
  2  3  1  0  0  0  0
  2  4  1  0  0  0  0
M  END
>  <ID>
184

>  <Formula>
CHCl3

>  <Monoisotopic Mass>
117.914383

>  <SOLVENT_NAME>
TRICHLOROMETHANE

$$$$

  ACD/Labs03081809272D

  6  5  0  0  0  0  0  0  0  0  1 V2000
    0.0000    0.0000    0.0000 C   0  0  0  0  0  0  0  0  0  0  0  0
    1.1508   -0.6713    0.0000 C   0  0  0  0  0  0  0  0  0  0  0  0
    1.1508   -1.9979    0.0000 O   0  0  0  0  0  0  0  0  0  0  0  0
    2.3016   -2.6692    0.0000 C   0  0  0  0  0  0  0  0  0  0  0  0
    3.4524   -1.9979    0.0000 C   0  0  0  0  0  0  0  0  0  0  0  0
    2.3016   -3.9958    0.0000 O   0  0  0  0  0  0  0  0  0  0  0  0
  1  2  1  0  0  0  0
  2  3  1  0  0  0  0
  3  4  1  0  0  0  0
  4  5  1  0  0  0  0
  4  6  2  0  0  0  0
M  END
>  <ID>
185

>  <Formula>
C4H8O2

>  <Monoisotopic Mass>
88.052429

>  <SOLVENT_NAME>
ETHYL ACETATE

$$$$

  ACD/Labs03081809272D

  2  1  0  0  0  0  0  0  0  0  1 V2000
    0.0000    0.0000    0.0000 C   0  0  0  0  0  0  0  0  0  0  0  0
    1.3300    0.0000    0.0000 O   0  0  0  0  0  0  0  0  0  0  0  0
  1  2  1  0  0  0  0
M  END
>  <ID>
186

>  <Formula>
CH4O

>  <Monoisotopic Mass>
32.026215

>  <SOLVENT_NAME>
METHANOL

$$$$

  ACD/Labs03081809272D

  4  3  0  0  0  0  0  0  0  0  1 V2000
    0.0000    0.0000    0.0000 C   0  0  0  0  0  0  0  0  0  0  0  0
    0.6578   -1.1551    0.0000 C   0  0  0  0  0  0  0  0  0  0  0  0
    1.9893   -1.1551    0.0000 C   0  0  0  0  0  0  0  0  0  0  0  0
    0.0000   -2.3102    0.0000 O   0  0  0  0  0  0  0  0  0  0  0  0
  1  2  1  0  0  0  0
  2  3  1  0  0  0  0
  2  4  1  0  0  0  0
M  END
>  <ID>
187

>  <Formula>
C3H8O

>  <Monoisotopic Mass>
60.057515

>  <SOLVENT_NAME>
PROPAN-2-OL

$$$$

  ACD/Labs03081809272D

  5  4  0  0  0  0  0  0  0  0  1 V2000
    0.0000   -1.3300    0.0000 O   0  0  0  0  0  0  0  0  0  0  0  0
    1.3300   -1.3300    0.0000 S   0  0  0  0  0  0  0  0  0  0  0  0
    1.3300    0.0000    0.0000 F   0  0  0  0  0  0  0  0  0  0  0  0
    1.3300   -2.6600    0.0000 O   0  0  0  0  0  0  0  0  0  0  0  0
    2.6600   -1.3300    0.0000 O   0  0  0  0  0  0  0  0  0  0  0  0
  1  2  1  0  0  0  0
  2  3  1  0  0  0  0
  2  4  2  0  0  0  0
  2  5  2  0  0  0  0
M  END
>  <ID>
188

>  <Formula>
HFO3S

>  <Monoisotopic Mass>
99.963042

>  <SOLVENT_NAME>
SULFUROFURIDIC ACID

$$$$

  ACD/Labs03081809272D

  8  7  0  0  0  0  0  0  0  0  1 V2000
    0.0000   -2.3030    0.0000 C   0  0  0  0  0  0  0  0  0  0  0  0
    0.6717   -1.1515    0.0000 C   0  0  0  0  0  0  0  0  0  0  0  0
    0.0000    0.0000    0.0000 O   0  0  0  0  0  0  0  0  0  0  0  0
    1.9991   -1.1515    0.0000 O   0  0  0  0  0  0  0  0  0  0  0  0
    2.6548   -2.3030    0.0000 S   0  0  0  0  0  0  0  0  0  0  0  0
    3.8063   -1.6313    0.0000 O   0  0  0  0  0  0  0  0  0  0  0  0
    1.5033   -2.9587    0.0000 O   0  0  0  0  0  0  0  0  0  0  0  0
    3.3265   -3.4545    0.0000 O   0  0  0  0  0  0  0  0  0  0  0  0
  1  2  1  0  0  0  0
  2  3  2  0  0  0  0
  2  4  1  0  0  0  0
  4  5  1  0  0  0  0
  5  6  1  0  0  0  0
  5  7  2  0  0  0  0
  5  8  2  0  0  0  0
M  END
>  <ID>
189

>  <Formula>
C2H4O5S

>  <Monoisotopic Mass>
139.977943

>  <SOLVENT_NAME>
ACETYLSULFATE

$$$$
