# Supplementary material for: “MS-Ready” structures for non-targeted high-resolution mass spectrometry screening studies
Source: J Cheminform. 2018 Aug 30;10:45. doi: 10.1186/s13321-018-0299-2 (PMC6117229; doi:10.1186/s13321-018-0299-2)
Supplement: Supplementary file 4 — Additional file 4. Download file column header descriptions and example output files for MS-Ready and MetFrag Input File batch searches (Tables S1–S3). [file 13321_2018_299_MOESM4_ESM.xls]

## Sheet: Additional File 4
Supplemental Tables for
“MS-Ready” structures for non-targeted high-resolution mass spectrometry screening studies
Andrew D. McEachran1,2*, Kamel Mansouri1,2,3, Chris Grulke2, Emma L. Schymanski4, Christoph Ruttkies5 and Antony J. Williams2*
1Oak Ridge Institute for Science and Education (ORISE) Research Participation Program, U.S. Environmental Protection Agency, 109 T.W. Alexander Dr., Research Triangle Park, NC 27711 USA
2National Center for Computational Toxicology, Office of Research and Development, U.S. Environmental Protection Agency, 109 T.W. Alexander Dr., Research Triangle Park, NC 27711 USA
3 Current address: Integrated Laboratory Systems, Inc., 601 Keystone Dr, Morrisville, NC 27650, USA
4Luxembourg Centre for Systems Biomedicine (LCSB), University of Luxembourg, 6, avenue du Swing, L-4367 Belvaux, Luxembourg.
5Department of Stress and Development Biology, Leibniz Institute of Plant Biochemistry (IPB), Weinberg 3, 06120 Halle (Saale), Germany.
Email addresses:
Kamel Mansouri: kamel.mansouri@nih.gov
Chris Grulke: grulke.chris@epa.gov
Emma L. Schymanski: emma.schymanski@uni.lu
Christoph Ruttkies: christoph.ruttkies@ipb-halle.de
Andrew D. McEachran
mceachran.andrew@epa.gov
Mail Drop D143-02
109 T.W. Alexander Dr.
Research Triangle Park, NC 27711 USA
Antony J. Williams
williams.antony@epa.gov
Mail Drop D143-02
109 T.W. Alexander Dr.
Research Triangle Park, NC 27711 USA
Phone: 1-919-541-1033
3 Tables
Table S1: Column headers defined
Table S2: Batch search download of an MS-Ready search of C14H22N2O3, C18H34N2O6S, C10H12N2O
Table S3: MetFrag Input File for C14H22N2O3, C18H34N2O6S, C10H12N2O

## Sheet: Table S1
Table S1. Default column headers in the download file of a search of MS-Ready formulae (top) and monoisotopic masses (bottom)
Column Header	Definition
MS-Ready Formula Search
INPUT	Identifers searched by the user
FOUND_BY	Route by which results were found
DTXCID_INDIVIDUAL_COMPONENT	Unique chemical identifier of the individual component matched to the input
FORMULA_INDIVIDUAL_COMPONENT	Molecular formula of the individual component matched to the input from the unique structural identifier (DTXCID)
SMILES_INDIVIDUAL_COMPONENT	SMILES of the individual component matched to the input from the unique structural identifier (DTXCID)
DTXSID	Unique substance identifier from DSSTox
PREFERRED_NAME	Preferred name from the DTXSID
Monoisotopic Mass Search
INPUT	Identifers searched by the user
MASS_DIFFERENCE	Calculated as the "MONOISOTOPIC_MASS_INDIVIDUAL_COMPONENT" minus the "INPUT" mass
FOUND_BY	Route by which results were found
DTXCID_INDIVIDUAL_COMPONENT	Unique chemical identifier of the individual component matched to the input
MONOISOTOPIC_MASS_INDIVIDUAL_COMPONENT	Monoisotopic mass of the individual component matched to the input from the unique structural identifier (DTXCID)
SMILES_INDIVIDUAL_COMPONENT	SMILES of the individual component matched to the input from the unique structural identifier (DTXCID)
DTXSID	Unique substance identifier from DSSTox
PREFERRED_NAME	Preferred name from the DTXSID

## Sheet: Table S2
Table S2. Results of an MS-Ready formula search of C14H22N2O3, C18H34N2O6S, C10H12N2O. CASRN, Data Sources, and PubChem data sources were selected for inclusion in the download. Search conducted on August 3, 2018.
INPUT	FOUND_BY	DTXCID_INDIVIDUAL_COMPONENT	FORMULA_INDIVIDUAL_COMPONENT	SMILES_INDIVIDUAL_COMPONENT	DTXSID	PREFERRED_NAME	CASRN	DATA_SOURCES	PUBCHEM_DATA_SOURCES
C14H22N2O3	MS Ready Formula	DTXCID202628	C14H22N2O3	CC(C)NCC(O)COC1=CC=C(CC(N)=O)C=C1	DTXSID2022628	Atenolol	29122-68-7	75	185
C14H22N2O3	MS Ready Formula	DTXCID001179	C14H22N2O3	CC(C)NCC(O)COC1=CC=C(NC(C)=O)C=C1	DTXSID0021179	Practolol	6673-35-4	40	92
C14H22N2O3	MS Ready Formula	DTXCID1028780	C14H22N2O3	CCCCC1C(=O)NC(=O)N(C2CCCCC2)C1=O	DTXSID4048854	Bucolome	841-73-6	25	28
C14H22N2O3	MS Ready Formula	DTXCID202628	C14H22N2O3	CC(C)NCC(O)COC1=CC=C(CC(N)=O)C=C1	DTXSID0045753	R-(+)-Atenolol	56715-13-0	22	72
C14H22N2O3	MS Ready Formula	DTXCID9027998	C14H22N2O3	COC1=C(OC)C(OC)=C(CN2CCNCC2)C=C1	DTXSID1045407	Trimetazidine dihydrochloride	13171-25-0	21	70
C14H22N2O3	MS Ready Formula	DTXCID9027998	C14H22N2O3	COC1=C(OC)C(OC)=C(CN2CCNCC2)C=C1	DTXSID2048531	Trimetazidine	5011-34-7	21	92
C14H22N2O3	MS Ready Formula	DTXCID202628	C14H22N2O3	CC(C)NCC(O)COC1=CC=C(CC(N)=O)C=C1	DTXSID10239405	Esatenolol	93379-54-5	14	90
C14H22N2O3	MS Ready Formula	DTXCID8041111	C14H22N2O3	CCOC1=CC(N)=C(OCC)C=C1N1CCOCC1	DTXSID1068693	Benzenamine, 2,5-diethoxy-4-(4-morpholinyl)-	51963-82-7	10	66
C14H22N2O3	MS Ready Formula	DTXCID202628	C14H22N2O3	CC(C)NCC(O)COC1=CC=C(CC(N)=O)C=C1	DTXSID4020111	dl-Atenolol hydrochloride	51706-40-2	7	19
C14H22N2O3	MS Ready Formula	DTXCID80123125	C14H22N2O3	CCN(CC)CCNC(=O)COC1=CC=C(O)C=C1	DTXSID50200634	N-(2-Diethylaminoethyl)-2-(4-hydroxyphenoxy)acetamide	52662-27-8	7	12
C14H22N2O3	MS Ready Formula	DTXCID0046195	C14H22N2O3	CCNC1=CC(NC(=O)CC)=CC=C1OCCOC	DTXSID9071719	Propanamide, N-[3-(ethylamino)-4-(2-methoxyethoxy)phenyl]-	68703-73-1	6	16
C14H22N2O3	MS Ready Formula	DTXCID80100259	C14H22N2O3	CCC1(CC)C(=O)C=CN(CN2CCOCC2)C1=O	DTXSID20177768	2,4(1H,3H)-Pyridinedione, 3,3-diethyl-1-(morpholinomethyl)-	23192-94-1	5	14
C14H22N2O3	MS Ready Formula	DTXCID4099405	C14H22N2O3	CCC1(CC)C(=O)NC(=O)N(C2CCCCC2)C1=O	DTXSID80176914	1-Cyclohexyl-5,5-diethylbarbituric acid	22384-24-3	4	17
C14H22N2O3	MS Ready Formula	DTXCID80965421	C14H22N2O3	CCCC(C)C1(CC=C)C(=O)N(C)C(=O)N(C)C1=O	DTXSID50335556	1,3-dimethyl-5-pentan-2-yl-5-prop-2-enyl-1,3-diazinane-2,4,6-trione	28239-49-8	4	9
C14H22N2O3	MS Ready Formula	DTXCID60416340	C14H22N2O3	COCCN(CCOC)C1=CC=CC(NC(C)=O)=C1	DTXSID70465521	N-{3-[Bis(2-methoxyethyl)amino]phenyl}acetamide	24294-01-7	4	23
C14H22N2O3	MS Ready Formula	DTXCID70198822	C14H22N2O3	CCN(CC)CCOC(=O)c1ccc(N)cc1OC	DTXSID50145298	WIN 2595	102583-82-4	3	9
C14H22N2O3	MS Ready Formula	DTXCID50200159	C14H22N2O3	CCc1nc(C)ccc1OCC(=O)OCCN(C)C	DTXSID40157522	Acetic acid, ((2-ethyl-6-methyl-3-pyridinyl)oxy)-, 2-(dimethylamino)ethyl ester, ethanedioate (1:2)	132401-76-4	3	9
C14H22N2O3	MS Ready Formula	DTXCID00201095	C14H22N2O3	CC(C)c1cc(c(C)cc1OCCN(C)C)[N+]([O-])=O	DTXSID10168483	Phenetole, beta-(N,N-dimethylamino)-2-isopropyl-5-methyl-4-nitro-, hydrochloride	16809-64-6	3	9
C14H22N2O3	MS Ready Formula	DTXCID6094350	C14H22N2O3	CCOC(=O)C1=CN=C(OCCN(CC)CC)C=C1	DTXSID90171859	Nicotinic acid, 6-(2-diethylaminoethoxy)-, ethyl ester	18617-51-1	3	13
C14H22N2O3	MS Ready Formula	DTXCID20136173	C14H22N2O3	CN(C)CCOCCCOC(=O)C1=CC=C(N)C=C1	DTXSID90213682	Benzoic acid, p-amino-, 3-(beta-(dimethylamino)ethoxy)propyl ester	63917-77-1	3	11
C14H22N2O3	MS Ready Formula	DTXCID80123125	C14H22N2O3	CCN(CC)CCNC(=O)COC1=CC=C(O)C=C1	DTXSID40217736	Acetamide, N-(2-(diethylamino)ethyl)-2-(4-hydroxyphenoxy)-, monohydrochloride	6738-66-5	3	9
C14H22N2O3	MS Ready Formula	DTXCID50141912	C14H22N2O3	CCCCOC1=CC=C(CNNC(=O)OCC)C=C1	DTXSID30219421	Carbazic acid, 3-(p-butoxybenzyl)-, ethyl ester	69353-12-4	3	13
C14H22N2O3	MS Ready Formula	DTXCID30821503	C14H22N2O3	COC1=CC=CC=C1OCC(O)CN1CCNCC1	DTXSID30390269	1-(2-Methoxy-phenoxy)-3-piperazin-1-yl-propan-2-ol	162712-35-8	3	37
C14H22N2O3	MS Ready Formula	DTXCID501012742	C14H22N2O3	CC(C)NCC(O)COC1=CC=CC(CC(O)=N)=C1	DTXSID90874616	BENZENEACETAMIDE, 3-[2-HYDROXY-3-[(1-METHYLETHYL	29121-29-7	3	-
C14H22N2O3	MS Ready Formula	DTXCID601015713	C14H22N2O3	OC1=NC(=O)N=C(O)C11CCCCCCCCCC1	DTXSID30877641	2,4-Diazaspiro[5.10]hexadecane-1,3,5-trione	143288-63-5	3	-
C14H22N2O3	MS Ready Formula	DTXCID00230300	C14H22N2O3	COC(=O)C1=CC(CN(C)C)=C(O)C(CN(C)C)=C1	DTXSID10279144	Methyl 3,5-bis[(dimethylamino)methyl]-4-hydroxybenzoate	6279-55-6	2	16
C14H22N2O3	MS Ready Formula	DTXCID10251147	C14H22N2O3	CC(=O)CC(C)(C)C1=NOC(CC(C)(C)C(N)=O)=C1	DTXSID00300012	2,2-dimethyl-3-[3-(2-methyl-4-oxopentan-2-yl)-1,2-oxazol-5-yl]propanamide	29945-93-5	2	13
C14H22N2O3	MS Ready Formula	DTXCID50289782	C14H22N2O3	COC(=O)CCC(=O)N(C)CC#CCN1CCCC1	DTXSID60338699	Methyl 4-{methyl[4-(pyrrolidin-1-yl)but-2-yn-1-yl]amino}-4-oxobutanoate	124045-49-4	2	17
C14H22N2O3	MS Ready Formula	DTXCID50399390	C14H22N2O3	COC(CNCC(=O)NCCC1=CC=CC=C1)OC	DTXSID00448569	Acetamide, 2-[(2,2-dimethoxyethyl)amino]-N-(2-phenylethyl)-	90142-14-6	2	12
C14H22N2O3	MS Ready Formula	DTXCID00226965	C14H22N2O3	CCC(CC)CC1(CC(C)=C)C(=O)NC(=O)NC1=O	DTXSID50275529	5-(2-ethylbutyl)-5-(2-methylprop-2-enyl)-1,3-diazinane-2,4,6-trione	66968-21-6	1	10
C14H22N2O3	MS Ready Formula	DTXCID40305420	C14H22N2O3	COC1=CC(OC)=C(OC)C=C1CN1CCNCC1	DTXSID70354360	1-(2,4,5-Trimethoxy-benzyl)-piperazine	356083-64-2	1	29
C14H22N2O3	MS Ready Formula	DTXCID30822717	C14H22N2O3	COC1=CC=CC=C1N1CCN(CC(O)CO)CC1	DTXSID80394474	3-[4-(2-methoxyphenyl)piperazin-1-yl]propane-1,2-diol	92493-68-0	1	19
C14H22N2O3	MS Ready Formula	DTXCID70420998	C14H22N2O3	C(N1CCOCCOCCOCC1)C1=CN=CC=C1	DTXSID20470180	1,4,7-Trioxa-10-azacyclododecane, 10-(3-pyridinylmethyl)-	876017-61-7	1	8
C14H22N2O3	MS Ready Formula	DTXCID001008001	C14H22N2O3	CCCCOC(=O)NC(CO)CC1=CC=C(N)C=C1	DTXSID80474280	butyl 1-(4-aminobenzyl)-2-hydroxyethylcarbamate	188404-34-4	1	15
C14H22N2O3	MS Ready Formula	DTXCID80435871	C14H22N2O3	O=C1CC2(CCCCC2)C(=O)N1CN1CCOCC1	DTXSID10485061	2-Azaspiro[4.5]decane-1,3-dione, 2-(4-morpholinylmethyl)-	61589-11-5	1	4
C14H22N2O3	MS Ready Formula	DTXCID80969323	C14H22N2O3	CCOC(OCC)C(NC(=O)CN)C1=CC=CC=C1	DTXSID20498900	N-(2,2-Diethoxy-1-phenylethyl)glycinamide	67602-01-1	1	5
C14H22N2O3	MS Ready Formula	DTXCID40485973	C14H22N2O3	COC1=CC=C(OCCNCCCCC(N)=O)C=C1	DTXSID40535184	5-{[2-(4-Methoxyphenoxy)ethyl]amino}pentanamide	90068-43-2	1	5
C14H22N2O3	MS Ready Formula	DTXCID40502230	C14H22N2O3	COC1=CC(OC)=C(CN2CCNCC2)C(OC)=C1	DTXSID00551446	1-[(2,4,6-Trimethoxyphenyl)methyl]piperazine	113698-83-2	1	13
C14H22N2O3	MS Ready Formula	DTXCID8041111	C14H22N2O3	CCOC1=CC(N)=C(OCC)C=C1N1CCOCC1	DTXSID90583716	2,5-Diethoxy-4-(morpholin-4-yl)aniline--hydrogen chloride (1/2)	136334-84-4	1	19
C14H22N2O3	MS Ready Formula	DTXCID50950263	C14H22N2O3	COC1=CC=CC=C1C(N)CNC(=O)OC(C)(C)C	DTXSID50585751	tert-Butyl [2-amino-2-(2-methoxyphenyl)ethyl]carbamate	939760-42-6	1	12
C14H22N2O3	MS Ready Formula	DTXCID60868123	C14H22N2O3	CCCCC(CC)COC1=CC=C(N)C(=C1)[N+]([O-])=O	DTXSID70614234	4-[(2-Ethylhexyl)oxy]-2-nitroaniline	59428-16-9	1	5
C14H22N2O3	MS Ready Formula	DTXCID10982944	C14H22N2O3	CN(C)CCCOC1=CC=C(C=C1)C(N)CC(O)=O	DTXSID50697323	3-Amino-3-{4-[3-(dimethylamino)propoxy]phenyl}propanoic acid	773125-18-1	1	11
C14H22N2O3	MS Ready Formula	DTXCID80651317	C14H22N2O3	COC1=CC(CN)=C(CNC(=O)OC(C)(C)C)C=C1	DTXSID10700569	tert-Butyl {[2-(aminomethyl)-4-methoxyphenyl]methyl}carbamate	862205-34-3	1	10
C14H22N2O3	MS Ready Formula	DTXCID10681869	C14H22N2O3	COC1=CC=C(C=C1)C1N(O)C(C)(C)C(C)(C)N1O	DTXSID00731125	2-(4-Methoxyphenyl)-4,4,5,5-tetramethylimidazolidine-1,3-diol	41359-25-5	1	8
C14H22N2O3	MS Ready Formula	DTXCID20684700	C14H22N2O3	CC1=CC=CC(C)=C1NC(=O)CN(CCO)CCO	DTXSID90733956	N-(2,6-Dimethylphenyl)-N~2~,N~2~-bis(2-hydroxyethyl)glycinamide	20846-30-4	1	6
C14H22N2O3	MS Ready Formula	DTXCID80701780	C14H22N2O3	COCCOC1=C(NC(C)C)C=C(NC(C)=O)C=C1	DTXSID10751036	N-{4-(2-Methoxyethoxy)-3-[(propan-2-yl)amino]phenyl}acetamide	88977-53-1	1	5
C14H22N2O3	MS Ready Formula	DTXCID40861470	C14H22N2O3	CNC(CO)CCCNC(=O)OCC1=CC=CC=C1	DTXSID60787320	Benzyl [5-hydroxy-4-(methylamino)pentyl]carbamate	586964-38-7	1	4
C14H22N2O3	MS Ready Formula	DTXCID20751406	C14H22N2O3	CC(C)C1=CC(OCCCCCC(O)=O)=NC(C)=N1	DTXSID00800663	6-{[2-Methyl-6-(propan-2-yl)pyrimidin-4-yl]oxy}hexanoic acid	648916-03-4	1	4
C14H22N2O3	MS Ready Formula	DTXCID60757669	C14H22N2O3	CCN(CCOC)C1=C(OC)C=CC(NC(C)=O)=C1	DTXSID80806926	N-{3-[Ethyl(2-methoxyethyl)amino]-4-methoxyphenyl}acetamide	62607-25-4	1	4
C14H22N2O3	MS Ready Formula	DTXCID30757853	C14H22N2O3	COCCOCCNC(=O)NC1=C(C)C=CC=C1C	DTXSID80807110	N-(2,6-Dimethylphenyl)-N'-[2-(2-methoxyethoxy)ethyl]urea	62593-70-8	1	4
C14H22N2O3	MS Ready Formula	DTXCID90772300	C14H22N2O3	CCN(CCCNC(=O)OCCO)C1=CC=CC=C1	DTXSID80821558	2-Hydroxyethyl {3-[ethyl(phenyl)amino]propyl}carbamate	60809-97-4	1	6
C18H34N2O6S	MS Ready Formula	DTXCID90197231	C18H34N2O6S	CCCC1CC(N(C)C1)C(=O)NC(C(C)O)C1OC(SC)C(O)C(O)C1O	DTXSID3023215	Lincomycin	154-21-2	50	52
C18H34N2O6S	MS Ready Formula	DTXCID90197231	C18H34N2O6S	CCCC1CC(N(C)C1)C(=O)NC(C(C)O)C1OC(SC)C(O)C(O)C1O	DTXSID7047803	Lincomycin hydrochloride	859-18-7	28	53
C18H34N2O6S	MS Ready Formula	DTXCID90197231	C18H34N2O6S	CCCC1CC(N(C)C1)C(=O)NC(C(C)O)C1OC(SC)C(O)C(O)C1O	DTXSID20849438	PUBCHEM_71432748	1398534-62-7	1	4
C10H12N2O	MS Ready Formula	DTXCID4027577	C10H12N2O	CN1C(CCC1=O)C1=CN=CC=C1	DTXSID1047576	Cotinine	486-56-6	56	120
C10H12N2O	MS Ready Formula	DTXCID4040765	C10H12N2O	NCCC1=CNC2=CC=C(O)C=C12	DTXSID8075330	Serotonin	50-67-9	32	147
C10H12N2O	MS Ready Formula	DTXCID6024412	C10H12N2O	CC1CN(NC1=O)C1=CC=CC=C1	DTXSID8044412	4-Methyl-1-phenylpyrazolidin-3-one	2654-57-1	28	99
C10H12N2O	MS Ready Formula	DTXCID4040765	C10H12N2O	NCCC1=CNC2=CC=C(O)C=C12	DTXSID80165186	Serotonin hydrochloride	153-98-0	13	93
C10H12N2O	MS Ready Formula	DTXCID70206653	C10H12N2O	CC1N=C(N)OC1C1=CC=CC=C1	DTXSID2048870	(4R,5S)-4-methyl-5-phenyl-4,5-dihydro-1,3-oxazol-2-amine	29493-77-4	11	22
C10H12N2O	MS Ready Formula	DTXCID4027577	C10H12N2O	CN1C(CCC1=O)C1=CN=CC=C1	DTXSID6047577	(+-)-Cotinine	NOCAS_47577	9	61
C10H12N2O	MS Ready Formula	DTXCID00101268	C10H12N2O	OCCCC1=NC2=CC=CC=C2N1	DTXSID40178777	2-Benzimidazolepropanol	2403-66-9	9	80
C10H12N2O	MS Ready Formula	DTXCID80118596	C10H12N2O	NCCC1=CNC2=C1C=CC(O)=C2	DTXSID10196105	6-Hydroxytryptamine	443-31-2	9	31
C10H12N2O	MS Ready Formula	DTXCID9079517	C10H12N2O	O=C(NC1CC1)NC1=CC=CC=C1	DTXSID80157026	N-Cyclopropyl-N'-phenylurea	13140-86-8	7	27
C10H12N2O	MS Ready Formula	DTXCID00219276	C10H12N2O	C1NC=NCC1Oc1ccccc1	DTXSID90185693	1,4,5,6-Tetrahydro-5-phenoxypyrimidine	31822-84-1	7	14
C10H12N2O	MS Ready Formula	DTXCID20128098	C10H12N2O	NCCC1=CNC2=C1C(O)=CC=C2	DTXSID30205607	4-Hydroxytryptamine	570-14-9	7	24
C10H12N2O	MS Ready Formula	DTXCID10236510	C10H12N2O	COC1=CC=C(C=C1)C1=NCCN1	DTXSID40285359	2-(4-Methoxyphenyl)-4,5-dihydro-1H-imidazole	6302-84-7	7	37
C10H12N2O	MS Ready Formula	DTXCID4040765	C10H12N2O	NCCC1=CNC2=CC=C(O)C=C12	DTXSID80183305	Serotonin sulfate	2906-14-1	5	11
C10H12N2O	MS Ready Formula	DTXCID70206653	C10H12N2O	CC1N=C(N)OC1C1=CC=CC=C1	DTXSID50226314	Oxazolidine, 2-imino-4-methyl-5-phenyl-, hydrobromide (Z)-(+-)-	75343-74-7	5	7
C10H12N2O	MS Ready Formula	DTXCID30154565	C10H12N2O	CC1=CC=C(NC(=O)N2CC2)C=C1	DTXSID30232074	1-Aziridinecarboxamide, N-(p-tolyl)-	829-65-2	5	16
C10H12N2O	MS Ready Formula	DTXCID60100459	C10H12N2O	CC1=CC=CC=C1NC1=NCCO1	DTXSID00177968	o-Toluidine, N-(2-oxazolin-2-yl)-	23417-34-7	4	19
C10H12N2O	MS Ready Formula	DTXCID50114469	C10H12N2O	NC1=CC=C(C=C1)C(=O)NC1CC1	DTXSID10191978	Benzamide, 4-amino-N-cyclopropyl-	38681-77-5	4	51
C10H12N2O	MS Ready Formula	DTXCID20138319	C10H12N2O	CC1=CC(NC2=NCCO2)=CC=C1	DTXSID90215828	2-Oxazolamine, 4,5-dihydro-N-(3-methylphenyl)- (9CI)	65536-43-8	4	17
C10H12N2O	MS Ready Formula	DTXCID90293863	C10H12N2O	CCCNC1=NC2=CC=CC=C2O1	DTXSID30342783	2-Benzoxazolamine, N-propyl-	28291-80-7	4	16
C10H12N2O	MS Ready Formula	DTXCID30295301	C10H12N2O	CC1(C)NC2=CC=CC=C2NC1=O	DTXSID70344226	3,3-dimethyl-3,4-dihydroquinoxalin-2(1H)-one	80636-30-2	4	81
C10H12N2O	MS Ready Formula	DTXCID70206653	C10H12N2O	CC1N=C(N)OC1C1=CC=CC=C1	DTXSID40574154	(4R,5R)-4-Methyl-5-phenyl-4,5-dihydro-1,3-oxazol-2-amine	10189-63-6	4	13
C10H12N2O	MS Ready Formula	DTXCID50199458	C10H12N2O	OC1(CNC=NC1)c1ccccc1	DTXSID60150838	5-Pyrimidinol, 1,4,5,6-tetrahydro-5-phenyl-, monohydrochloride	114703-64-9	3	14
C10H12N2O	MS Ready Formula	DTXCID4040765	C10H12N2O	NCCC1=CNC2=CC=C(O)C=C12	DTXSID90176107	Serotonin succinate	21716-89-2	3	9
C10H12N2O	MS Ready Formula	DTXCID3099838	C10H12N2O	CC1(C)OC(N)=NC2=CC=CC=C12	DTXSID00177347	4H-3,1-Benzoxazin-2-imine, 1,2-dihydro-4,4-dimethyl-	22796-63-0	3	10
C10H12N2O	MS Ready Formula	DTXCID101280632	C10H12N2O	CC(C)N=NC(=O)C1=CC=CC=C1	DTXSID30187676	Benzoic acid, isopropylidenehydrazide	3408-16-0	3	38
C10H12N2O	MS Ready Formula	DTXCID70114926	C10H12N2O	CNN1CC2=CC=CC=C2CC1=O	DTXSID60192435	3(2H)-Isoquinolinone, 1,4-dihydro-2-(methylamino)-	39191-73-6	3	10
C10H12N2O	MS Ready Formula	DTXCID50123076	C10H12N2O	CCCOC1=NC2=CC=CC=C2N1	DTXSID20200585	1H-Benzimidazole, 2-propoxy-	52602-90-1	3	18
C10H12N2O	MS Ready Formula	DTXCID30138320	C10H12N2O	C(NC1=NCCO1)C1=CC=CC=C1	DTXSID50215829	Benzylamine, N-(2-oxazolinyl)-	65536-79-0	3	13
C10H12N2O	MS Ready Formula	DTXCID10233867	C10H12N2O	O=C1NCCN1CC1=CC=CC=C1	DTXSID30282716	1-Benzylimidazolidin-2-one	2385-38-8	3	44
C10H12N2O	MS Ready Formula	DTXCID70951358	C10H12N2O	O=C1NCCNC1C1=CC=CC=C1	DTXSID80290689	3-Phenylpiperazin-2-one	5368-28-5	3	69
C10H12N2O	MS Ready Formula	DTXCID10244312	C10H12N2O	CC(=O)N1CCC2=C1C=C(N)C=C2	DTXSID00293172	1-Acetyl-6-aminoindoline	62368-29-0	3	81
C10H12N2O	MS Ready Formula	DTXCID60254562	C10H12N2O	CC(=O)N1CCC2=C1C=CC(N)=C2	DTXSID30303430	1-Acetyl-5-aminoindoline	4993-96-8	3	76
C10H12N2O	MS Ready Formula	DTXCID20255151	C10H12N2O	CC1=CC2=C(C=C1C)N=C(CO)N2	DTXSID40304019	MLS000756324	6761-86-0	3	31
C10H12N2O	MS Ready Formula	DTXCID60295293	C10H12N2O	CC1(C)NC(=O)C2=CC=CC=C2N1	DTXSID40344218	2,2-Dimethyl-2,3-dihydro-4(1H)-quinazolinone	77726-78-4	3	33
C10H12N2O	MS Ready Formula	DTXCID90315756	C10H12N2O	CC(C)N1C(=O)NC2=CC=CC=C12	DTXSID80364713	1-(Propan-2-yl)-1,3-dihydro-2H-benzimidazol-2-one	35681-40-4	3	55
C10H12N2O	MS Ready Formula	DTXCID80316631	C10H12N2O	CC1=CC=C(C=C1)N1CCC(=O)N1	DTXSID10365591	1-(4-methylphenyl)pyrazolidin-3-one	3352-86-1	3	34
C10H12N2O	MS Ready Formula	DTXCID60319024	C10H12N2O	COC1=CC=CC=C1NCCC#N	DTXSID80367986	3-(2-Methoxyanilino)propanenitrile	27472-15-7	3	30
C10H12N2O	MS Ready Formula	DTXCID70319070	C10H12N2O	COC1=CC=C(NCCC#N)C=C1	DTXSID60368032	3-(4-methoxyanilino)propanenitrile	33141-33-2	3	38
C10H12N2O	MS Ready Formula	DTXCID30355914	C10H12N2O	O=C1CCN(CC2=CC=CC=C2)N1	DTXSID90405060	1-benzylpyrazolidin-3-one	17826-70-9	3	32
C10H12N2O	MS Ready Formula	DTXCID30942060	C10H12N2O	O=CN1CCCC1C1=CN=CC=C1	DTXSID80553004	(2S)-2-(Pyridin-3-yl)pyrrolidine-1-carbaldehyde	38840-03-8	3	9
C10H12N2O	MS Ready Formula	DTXCID50513958	C10H12N2O	COC1=CC2=C(NC=C2CN)C=C1	DTXSID20563182	1-(5-Methoxy-1H-indol-3-yl)methanamine	60523-82-2	3	39
C10H12N2O	MS Ready Formula	DTXCID101104232	C10H12N2O	CN1CCC=C1C1C=CC(=O)N=C1	DTXSID70680656	5-(1-Methyl-4,5-dihydro-1H-pyrrol-2-yl)pyridin-2(1H)-one	68104-57-4	3	8
C10H12N2O	MS Ready Formula	DTXCID20875939	C10H12N2O	CN1C(CCC1=O)C1=CC=CC=N1	DTXSID00274300	1-methyl-5-(pyridin-2-yl)pyrrolidin-2-one	147732-31-8	2	27
C10H12N2O	MS Ready Formula	DTXCID90878694	C10H12N2O	NC(=O)C1CN1CC1=CC=CC=C1	DTXSID10282830	1-benzylaziridine-2-carboxamide	35216-54-7	2	17
C10H12N2O	MS Ready Formula	DTXCID30238253	C10H12N2O	CC(=O)N1CCNC2=CC=CC=C12	DTXSID30287105	1-(3,4-dihydroquinoxalin-1(2h)-yl)ethanone	6639-92-5	2	26
C10H12N2O	MS Ready Formula	DTXCID30953136	C10H12N2O	NC(=O)NC1CC1C1=CC=CC=C1	DTXSID40297674	1-(2-phenylcyclopropyl)urea	90917-95-6	2	16
C10H12N2O	MS Ready Formula	DTXCID10259527	C10H12N2O	O=C(N1CCCC1)C1=CN=CC=C1	DTXSID30308400	(Pyridin-3-yl)(pyrrolidin-1-yl)methanone	77727-88-9	2	30
C10H12N2O	MS Ready Formula	DTXCID50958966	C10H12N2O	CNC(C#N)C(O)C1=CC=CC=C1	DTXSID10316083	3-hydroxy-2-(methylamino)-3-phenylpropanenitrile	64399-68-4	2	11
C10H12N2O	MS Ready Formula	DTXCID10276613	C10H12N2O	CC(C)(NC1=CC=C(O)C=C1)C#N	DTXSID90325496	2-(4-hydroxyphenylamino)-2-methylpropanenitrile	26850-26-0	2	14
C10H12N2O	MS Ready Formula	DTXCID30278639	C10H12N2O	OC1=CC=CC2=C1N1CCN2CC1	DTXSID60327528	NSC664008	138023-42-4	2	20
C10H12N2O	MS Ready Formula	DTXCID30942060	C10H12N2O	O=CN1CCCC1C1=CN=CC=C1	DTXSID30336006	Nornicotine, N-formyl	3000-81-5	2	21
C10H12N2O	MS Ready Formula	DTXCID10290930	C10H12N2O	CN(C=O)N=CCC1=CC=CC=C1	DTXSID20339849	Hydrazinecarboxaldehyde, methyl(2-phenylethylidene)-	61748-17-2	2	4
C10H12N2O	MS Ready Formula	DTXCID80891519	C10H12N2O	CCC1ONC(=N1)C1=CC=CC=C1	DTXSID40341904	5-Ethyl-3-phenyl-2,5-dihydro-1,2,4-oxadiazole	37467-27-9	2	16
C10H12N2O	MS Ready Formula	DTXCID00301660	C10H12N2O	NC1=CC(=CC=C1)N1CCCC1=O	DTXSID60350593	1-(3-aminophenyl)pyrrolidin-2-one	31992-43-5	2	71
C10H12N2O	MS Ready Formula	DTXCID00305082	C10H12N2O	CC1=NC2=CC=CC=C2N1CCO	DTXSID40354019	2-(2-Methyl-1H-benzimidazol-1-yl)ethan-1-ol	4946-08-1	2	57
C10H12N2O	MS Ready Formula	DTXCID90306467	C10H12N2O	CCN1C(CO)=NC2=CC=CC=C12	DTXSID60355407	(1-ethyl-1H-benzimidazol-2-yl)methanol	21269-78-3	2	54
C10H12N2O	MS Ready Formula	DTXCID90314683	C10H12N2O	CCN1C(C)=CC(C)=C(C#N)C1=O	DTXSID90363636	1-Ethyl-4,6-dimethyl-2-oxo-1,2-dihydropyridine-3-carbonitrile	94341-88-5	2	41
C10H12N2O	MS Ready Formula	DTXCID40314916	C10H12N2O	O=C1CN(CC2=CC=CC=C2)CN1	DTXSID00363869	1-benzylimidazolidin-4-one	114981-11-2	2	37
C10H12N2O	MS Ready Formula	DTXCID40314931	C10H12N2O	O=C1NCCCN1C1=CC=CC=C1	DTXSID00363884	1-Phenyltetrahydropyrimidin-2(1H)-one	56535-85-4	2	30
C10H12N2O	MS Ready Formula	DTXCID50315171	C10H12N2O	CCCN1C(=O)NC2=CC=CC=C12	DTXSID10364125	1-Propyl-1,3-dihydro-2H-benzimidazol-2-one	77557-01-8	2	46
C10H12N2O	MS Ready Formula	DTXCID80317168	C10H12N2O	NC1=CC=CC=C1C(=O)NC1CC1	DTXSID50366128	2-amino-N-cyclopropylbenzamide	30510-67-9	2	57
C10H12N2O	MS Ready Formula	DTXCID30317254	C10H12N2O	NC1=CC=CC=C1C(=O)NCC=C	DTXSID00366214	N-allyl-2-aminobenzamide	4943-82-2	2	42
C10H12N2O	MS Ready Formula	DTXCID00318910	C10H12N2O	COC1=CC=CC(NCCC#N)=C1	DTXSID50367872	3-(3-Methoxyanilino)propanenitrile	26424-07-7	2	32
C10H12N2O	MS Ready Formula	DTXCID20321663	C10H12N2O	CC(=O)N1CCC2=C1C(N)=CC=C2	DTXSID50370629	1-(7-Amino-2,3-dihydro-1H-indol-1-yl)ethan-1-one	51501-31-6	2	56
C10H12N2O	MS Ready Formula	DTXCID70334425	C10H12N2O	O=CC1=CN=C(C=C1)N1CCCC1	DTXSID00383401	6-(Pyrrolidin-1-yl)pyridine-3-carbaldehyde	261715-39-3	2	66
C10H12N2O	MS Ready Formula	DTXCID90339210	C10H12N2O	CN1C(C)=NC2=C1C=CC(CO)=C2	DTXSID50388188	(1,2-Dimethyl-1H-benzo[d]imidazol-5-yl)methanol	4589-66-6	2	28
C10H12N2O	MS Ready Formula	DTXCID50821505	C10H12N2O	CC(O)C1=NC2=CC=C(C)C=C2N1	DTXSID40390275	1-(5-methyl-1H-benzimidazol-2-yl)ethanol	20033-97-0	2	54
C10H12N2O	MS Ready Formula	DTXCID30347056	C10H12N2O	COC1=CC=CC(=C1)C1=NCCN1	DTXSID00396197	2-(3-methoxyphenyl)-4,5-dihydro-1H-imidazole	61161-41-9	2	20
C10H12N2O	MS Ready Formula	DTXCID50825200	C10H12N2O	NC1CCC2=CC=CC=C2NC1=O	DTXSID00403254	3-Amino-1,3,4,5-tetrahydro-2H-1-benzazepin-2-one	86499-35-6	2	74
C10H12N2O	MS Ready Formula	DTXCID80355767	C10H12N2O	NC1=CC2=C(CCCC(=O)N2)C=C1	DTXSID50404913	8-Amino-1,3,4,5-tetrahydro-2H-1-benzazepin-2-one	22246-76-0	2	60
C10H12N2O	MS Ready Formula	DTXCID70826936	C10H12N2O	CCC1NC2=CC=CC=C2NC1=O	DTXSID60409651	3-Ethyl-3,4-dihydroquinoxalin-2(1H)-one	66366-98-1	2	25
C10H12N2O	MS Ready Formula	DTXCID801192517	C10H12N2O	CC(=N)CC(=O)NC1=CC=CC=C1	DTXSID00419916	NSC512750	1801-18-9	2	13
C10H12N2O	MS Ready Formula	DTXCID70378526	C10H12N2O	NC1=CC=CC=C1N1CCCC1=O	DTXSID00427692	1-(2-aminophenyl)pyrrolidin-2-one	14453-65-7	2	38
C10H12N2O	MS Ready Formula	DTXCID701075974	C10H12N2O	CC(=O)N=NCC1=CC=C(C)C=C1	DTXSID50430454	NSC409351	59670-16-5	2	13
C10H12N2O	MS Ready Formula	DTXCID4040765	C10H12N2O	NCCC1=CNC2=CC=C(O)C=C12	DTXSID70433164	Serotonin hydrogenoxalate	6662-07-3	2	23
C10H12N2O	MS Ready Formula	DTXCID50825200	C10H12N2O	NC1CCC2=CC=CC=C2NC1=O	DTXSID00435595	(3R)-3-Amino-1,3,4,5-tetrahydro-2H-1-benzazepin-2-one	137036-55-6	2	39
C10H12N2O	MS Ready Formula	DTXCID80399565	C10H12N2O	COC1=CC=CC2=C1C(CN)=CN2	DTXSID80448744	(4-methoxy-1H-indol-3-yl)methanamine	153310-48-6	2	21
C10H12N2O	MS Ready Formula	DTXCID20501867	C10H12N2O	O=C1CNCCN1C1=CC=CC=C1	DTXSID60551083	1-Phenylpiperazin-2-one	90917-86-5	2	44
C10H12N2O	MS Ready Formula	DTXCID601086613	C10H12N2O	CC1=CC=C2N1CCN=C2CC=O	DTXSID10615967	(6-Methyl-3,4-dihydropyrrolo[1,2-a]pyrazin-1(2H)-ylidene)acetaldehyde	345892-02-6	2	7
C10H12N2O	MS Ready Formula	DTXCID50875381	C10H12N2O	NC1=CC(OCCCC#N)=CC=C1	DTXSID00638862	4-(3-Aminophenoxy)butanenitrile--hydrogen chloride (1/1)	19157-88-1	2	3
C10H12N2O	MS Ready Formula	DTXCID50884074	C10H12N2O	CN1CC(NC1=O)C1=CC=CC=C1	DTXSID50658510	1-Methyl-4-phenylimidazolidin-2-one	93782-05-9	2	10
C10H12N2O	MS Ready Formula	DTXCID20609317	C10H12N2O	CCCN1NC2=CC=CC=C2C1=O	DTXSID80658568	2-Propyl-1,2-dihydro-3H-indazol-3-one	89438-54-0	2	10
C10H12N2O	MS Ready Formula	DTXCID401039204	C10H12N2O	CC(=CC1=CC=CC=C1)C(=O)NN	DTXSID70715230	(2Z)-2-Methyl-3-phenylprop-2-enehydrazide	3538-70-3	2	3
C10H12N2O	MS Ready Formula	DTXCID901014069	C10H12N2O	O=C1N2CCCC2=NC2=C1CCC2	DTXSID60875953	PYRIDO-PYRIMIDINONE ANALOG (RINGS=565)	NOCAS_875953	2	-
C10H12N2O	MS Ready Formula	DTXCID30876194	C10H12N2O	NCC(O)C1=CNC2=CC=CC=C12	DTXSID60275636	2-amino-1-(1H-indol-3-yl)ethanol	46168-27-8	1	22
C10H12N2O	MS Ready Formula	DTXCID801192517	C10H12N2O	CC(=N)CC(=O)NC1=CC=CC=C1	DTXSID00325609	2-Butenamide, 3-amino-N-phenyl-, (Z)-	59846-47-8	1	10
C10H12N2O	MS Ready Formula	DTXCID70964665	C10H12N2O	CC1CC(=O)N(N1)C1=CC=CC=C1	DTXSID20332597	5-Methyl-2-phenyl-3-pyrzolidinone	13292-56-3	1	35
C10H12N2O	MS Ready Formula	DTXCID20908594	C10H12N2O	CC1=CC=C(C=C1)C1CN=C(N)O1	DTXSID50338709	5-(p-Tolyl)-4,5-dihydrooxazol-2-amine	959249-62-8	1	14
C10H12N2O	MS Ready Formula	DTXCID20296024	C10H12N2O	CN1C(=O)N(C)C2=C1C=CC(C)=C2	DTXSID40344950	1,3,5-trimethyl-3-hydrobenzimidazol-2-one	55327-67-8	1	25
C10H12N2O	MS Ready Formula	DTXCID50309979	C10H12N2O	COCC1=NC2=C(N1)C=C(C)C=C2	DTXSID70358924	2-(methoxymethyl)-5-methyl-1H-benzimidazole	630091-38-2	1	31
C10H12N2O	MS Ready Formula	DTXCID00316779	C10H12N2O	COCCN1C=NC2=CC=CC=C12	DTXSID70365739	1-(2-methoxyethyl)benzimidazole	118468-98-7	1	27
C10H12N2O	MS Ready Formula	DTXCID90322182	C10H12N2O	CC1(C)COC(=N1)C1=CN=CC=C1	DTXSID20371148	3-(4,4-Dimethyl-4,5-dihydro-1,3-oxazol-2-yl)pyridine	68981-86-2	1	50
C10H12N2O	MS Ready Formula	DTXCID00328211	C10H12N2O	CCCC1=NC2=C(O1)C=C(N)C=C2	DTXSID00377183	2-propyl-1,3-benzoxazol-6-amine	875851-66-4	1	31
C10H12N2O	MS Ready Formula	DTXCID00334413	C10H12N2O	O=CC1=C(N=CC=C1)N1CCCC1	DTXSID40383389	2-(1-pyrrolidinyl)nicotinaldehyde	690632-39-4	1	31
C10H12N2O	MS Ready Formula	DTXCID90821423	C10H12N2O	CC1CNC2=CC=CC=C2NC1=O	DTXSID90389992	3-methyl-1,3,4,5-tetrahydro-2H-1,5-benzodiazepin-2-one	54028-76-1	1	46
C10H12N2O	MS Ready Formula	DTXCID90342784	C10H12N2O	CCN1CC(=O)NC2=CC=CC=C12	DTXSID80391923	4-ethyl-1,3-dihydroquinoxalin-2-one	90917-94-5	1	20
C10H12N2O	MS Ready Formula	DTXCID80346418	C10H12N2O	CC1(C)COC(=N1)C1=CC=CC=N1	DTXSID50395559	Pyridine, 2-(4,5-dihydro-4,4-dimethyl-2-oxazolyl)-	109660-12-0	1	14
C10H12N2O	MS Ready Formula	DTXCID50823165	C10H12N2O	CC1CNN(C1=O)C1=CC=CC=C1	DTXSID00395928	4-methyl-2-phenylpyrazolidin-3-one	14776-41-1	1	20
C10H12N2O	MS Ready Formula	DTXCID301048935	C10H12N2O	CN(C)C=NC(=O)C1=CC=CC=C1	DTXSID10401802	N-[(E)-(Dimethylamino)methylidene]benzamide	41876-75-9	1	42
C10H12N2O	MS Ready Formula	DTXCID70825141	C10H12N2O	CC1CC(=O)NN1C1=CC=CC=C1	DTXSID60403018	3-Pyrazolidinone, 5-methyl-1-phenyl-	6112-47-6	1	22
C10H12N2O	MS Ready Formula	DTXCID90356028	C10H12N2O	NC(=O)N1CCCC2=CC=CC=C12	DTXSID20405174	1-CARBAMOYL-1,2,3,4-TETRAHYDROQUINOLINE	63098-90-8	1	25
C10H12N2O	MS Ready Formula	DTXCID00830081	C10H12N2O	CC1CCC2=C1C=NC=C2C(N)=O	DTXSID50415766	AC1NSYWN	14478-19-4	1	7
C10H12N2O	MS Ready Formula	DTXCID001220552	C10H12N2O	O=C1C=CC=CC1C1=NCCCN1	DTXSID70421743	6-(1,3-diazinan-2-ylidene)cyclohexa-2,4-dien-1-one	65739-64-2	1	17
C10H12N2O	MS Ready Formula	DTXCID80378537	C10H12N2O	NC1=CC=CC(=C1)C(=O)NC1CC1	DTXSID50427703	3-amino-N-cyclopropylbenzamide	871673-24-4	1	45
C10H12N2O	MS Ready Formula	DTXCID40379944	C10H12N2O	NC1=CC2=C(NC(=O)CCC2)C=C1	DTXSID40429110	7-Amino-1,3,4,5-tetrahydro-2H-1-benzazepin-2-one	22245-92-7	1	39
C10H12N2O	MS Ready Formula	DTXCID50838219	C10H12N2O	C1CCC(NC1)C#CC1=CC=NO1	DTXSID80433716	Piperidine, 2-(5-isoxazolylethynyl)-	651314-33-9	1	10
C10H12N2O	MS Ready Formula	DTXCID10384545	C10H12N2O	COC1=CC=C(CNCC#N)C=C1	DTXSID40433717	{[(4-Methoxyphenyl)methyl]amino}acetonitrile	63086-28-2	1	19
C10H12N2O	MS Ready Formula	DTXCID60385284	C10H12N2O	CC(=O)CC1=CC=C(C=C1)C(N)=N	DTXSID10434458	Benzenecarboximidamide, 4-(2-oxopropyl)-	60925-51-1	1	9
C10H12N2O	MS Ready Formula	DTXCID30839643	C10H12N2O	C(C#CC1=CC=NO1)C1CCCN1	DTXSID30438155	Isoxazole, 5-[3-(2-pyrrolidinyl)-1-propynyl]-	651314-73-7	1	10
C10H12N2O	MS Ready Formula	DTXCID001227041	C10H12N2O	O=C1C=CC(C=C1)C1=NCCCN1	DTXSID50442370	4-(1,4,5,6-Tetrahydro-pyrimidin-2-yl)phenol	265665-96-1	1	17
C10H12N2O	MS Ready Formula	DTXCID00394779	C10H12N2O	C\N=C(/C)NC(=O)C1=CC=CC=C1	DTXSID00443958	N-[(1E)-N-Methylethanimidoyl]benzamide	176240-32-7	1	9
C10H12N2O	MS Ready Formula	DTXCID20396134	C10H12N2O	O=CC1=NC(=CC=C1)N1CCCC1	DTXSID20445313	6-pyrrolidin-1-ylpyridine-2-carbaldehyde	230618-24-3	1	37
C10H12N2O	MS Ready Formula	DTXCID90405025	C10H12N2O	O=CC1=NC=CC(=C1)N1CCCC1	DTXSID00454206	2-FORMYL-4-PYRROLIDIN-1-YL PYRIDINE	184304-16-3	1	18
C10H12N2O	MS Ready Formula	DTXCID40406941	C10H12N2O	NC(=O)C1=CC=CC=C1NCC=C	DTXSID80456122	Benzamide, 2-(2-propenylamino)-	28736-09-6	1	11
C10H12N2O	MS Ready Formula	DTXCID30993491	C10H12N2O	NC1=CC(=CC=C1)C1CNC(=O)C1	DTXSID40458662	4-(3-aminophenyl)pyrrolidin-2-one	725233-29-4	1	17
C10H12N2O	MS Ready Formula	DTXCID20413416	C10H12N2O	O=C1CCN(CC1)C1=CC=NC=C1	DTXSID90462597	1-pyridin-4-ylpiperidin-4-one	126832-81-3	1	55
C10H12N2O	MS Ready Formula	DTXCID901233330	C10H12N2O	CCCCC1=NC(=O)C(=CC1)C#N	DTXSID00465377	6-Butyl-2-oxo-1,2-dihydropyridine-3-carbonitrile	118420-86-3	1	20
C10H12N2O	MS Ready Formula	DTXCID50416197	C10H12N2O	CN1CCN=C1C1=CC(O)=CC=C1	DTXSID60465378	3-(1-methylimidazolin-2-yl)phenol	194985-95-0	1	16
C10H12N2O	MS Ready Formula	DTXCID10422456	C10H12N2O	O=C1CCCN1CC1=CC=NC=C1	DTXSID50471640	1-(pyridin-4-ylmethyl)pyrrolidin-2-one	132312-62-0	1	26
C10H12N2O	MS Ready Formula	DTXCID101009276	C10H12N2O	CC(C#N)(C#N)C1CCCC(=O)C1	DTXSID60479314	Propanedinitrile, methyl(3-oxocyclohexyl)-	409306-99-6	1	5
C10H12N2O	MS Ready Formula	DTXCID001010341	C10H12N2O	CC1=CC2=C(N=C1)C(CC2)C(N)=O	DTXSID70483866	5H-Cyclopenta[b]pyridine-7-carboxamide, 6,7-dihydro-3-methyl-	60169-89-3	1	4
C10H12N2O	MS Ready Formula	DTXCID50434977	C10H12N2O	CC1=NC2=C(C=C1)C(=O)NCCC2	DTXSID80484167	5H-Pyrido[3,2-c]azepin-5-one, 6,7,8,9-tetrahydro-2-methyl-	61479-33-2	1	4
C10H12N2O	MS Ready Formula	DTXCID80434980	C10H12N2O	CC1=NC2=C(NC(=O)CCC2)C=C1	DTXSID10484170	2-Methyl-5,7,8,9-tetrahydro-6H-pyrido[3,2-b]azepin-6-one	61479-38-7	1	10
C10H12N2O	MS Ready Formula	DTXCID501238338	C10H12N2O	CC1=C(C)C2=C(CC(C)=NC2=O)N1	DTXSID50484659	CTK2E5297	61191-33-1	1	4
C10H12N2O	MS Ready Formula	DTXCID70441168	C10H12N2O	CN1CCNC(=O)C2=CC=CC=C12	DTXSID70490358	1-Methyl-1,2,3,4-tetrahydro-5H-1,4-benzodiazepin-5-one	14359-73-0	1	8
C10H12N2O	MS Ready Formula	DTXCID80441174	C10H12N2O	CN(CCN=C=O)C1=CC=CC=C1	DTXSID80490364	N-(2-Isocyanatoethyl)-N-methylaniline	62675-37-0	1	5
C10H12N2O	MS Ready Formula	DTXCID901310988	C10H12N2O	CC1C=NC2=C(CCCC2=C1)N=O	DTXSID20493894	3-Methyl-8-nitroso-1,5,6,7-tetrahydroquinoline	62230-66-4	1	9
C10H12N2O	MS Ready Formula	DTXCID4027577	C10H12N2O	CN1C(CCC1=O)C1=CN=CC=C1	DTXSID40493912	(5S)-1-(~2~H_3_)Methyl-5-(pyridin-3-yl)pyrrolidin-2-one	202656-15-3	1	7
C10H12N2O	MS Ready Formula	DTXCID20446143	C10H12N2O	CC1(C)CC(CCO1)=C(C#N)C#N	DTXSID20495333	(2,2-Dimethyloxan-4-ylidene)propanedinitrile	65413-43-6	1	4
C10H12N2O	MS Ready Formula	DTXCID20447978	C10H12N2O	CC(=O)N1CC2=CC=CC=C2CN1	DTXSID50497168	1-(3,4-Dihydrophthalazin-2(1H)-yl)ethan-1-one	67571-41-9	1	4
C10H12N2O	MS Ready Formula	DTXCID701243204	C10H12N2O	CC(C)CC1=NC(=O)C(=CC1)C#N	DTXSID70500800	6-(2-Methylpropyl)-2-oxo-1,2-dihydropyridine-3-carbonitrile	80065-99-2	1	13
C10H12N2O	MS Ready Formula	DTXCID10454116	C10H12N2O	O=C1NCC(CN1)C1=CC=CC=C1	DTXSID20503306	5-Phenyltetrahydropyrimidin-2(1H)-one	343332-27-4	1	8
C10H12N2O	MS Ready Formula	DTXCID40459336	C10H12N2O	CCN1C=NC2=C1C=CC(OC)=C2	DTXSID30508529	1-Ethyl-5-methoxy-1H-benzimidazole	79938-40-2	1	12
C10H12N2O	MS Ready Formula	DTXCID10461547	C10H12N2O	OCCCN1C=NC2=CC=CC=C12	DTXSID50510740	3-(1H-Benzimidazol-1-yl)propan-1-ol	53953-47-2	1	17
C10H12N2O	MS Ready Formula	DTXCID501246802	C10H12N2O	CC(C)(C)C1=NC(=O)C(=CC1)C#N	DTXSID90513578	6-tert-Butyl-2-oxo-1,2-dihydropyridine-3-carbonitrile	4138-19-6	1	33
C10H12N2O	MS Ready Formula	DTXCID40465614	C10H12N2O	O=C(N1CCCC1)C1=CC=CC=N1	DTXSID30514807	(Pyridin-2-yl)(pyrrolidin-1-yl)methanone	83728-66-9	1	14
C10H12N2O	MS Ready Formula	DTXCID50977071	C10H12N2O	CN1C(C1C1=CC=CC=C1)C(N)=O	DTXSID00525304	(2R,3R)-1-Methyl-3-phenylaziridine-2-carboxamide	88286-07-1	1	3
C10H12N2O	MS Ready Formula	DTXCID901251081	C10H12N2O	CC1=NC(CCCC#C)=NC(=O)C1	DTXSID70527653	6-Methyl-2-(pent-4-yn-1-yl)pyrimidin-4(1H)-one	88499-81-4	1	6
C10H12N2O	MS Ready Formula	DTXCID20480340	C10H12N2O	CC(=O)C1=C2NCCNC2=CC=C1	DTXSID70529551	1-(1,2,3,4-Tetrahydroquinoxalin-5-yl)ethan-1-one	89334-22-5	1	5
C10H12N2O	MS Ready Formula	DTXCID00979343	C10H12N2O	OC1CCN=C(N1)C1=CC=CC=C1	DTXSID00531985	2-Phenyl-3,4,5,6-tetrahydropyrimidin-4-ol	100580-01-6	1	6
C10H12N2O	MS Ready Formula	DTXCID30484874	C10H12N2O	CNC(=O)N1CCC2=CC=CC=C12	DTXSID30534085	N-Methyl-2,3-dihydro-1H-indole-1-carboxamide	61589-19-3	1	12
C10H12N2O	MS Ready Formula	DTXCID10486311	C10H12N2O	COCC1=CC2=C(NN=C2)C(C)=C1	DTXSID80535522	5-(Methoxymethyl)-7-methyl-1H-indazole	93359-90-1	1	6
C10H12N2O	MS Ready Formula	DTXCID30491700	C10H12N2O	COC1=NC(C)=CN2C=C(C)C=C12	DTXSID20540913	1-Methoxy-3,7-dimethylpyrrolo[1,2-a]pyrazine	95407-89-9	1	10
C10H12N2O	MS Ready Formula	DTXCID40495299	C10H12N2O	CC1(C)C(=O)NC2=C1C=CC(N)=C2	DTXSID40544514	6-Amino-3,3-dimethyl-1,3-dihydro-2H-indol-2-one	100510-65-4	1	59
C10H12N2O	MS Ready Formula	DTXCID90495522	C10H12N2O	CN1CCC(=O)NC2=CC=CC=C12	DTXSID00544737	5-Methyl-1,3,4,5-tetrahydro-2H-1,5-benzodiazepin-2-one	33035-62-0	1	17
C10H12N2O	MS Ready Formula	DTXCID50941818	C10H12N2O	CC(O)C1NC2=CC=CC=C2N=C1	DTXSID20552177	1-(1,2-Dihydroquinoxalin-2-yl)ethan-1-ol	111289-53-3	1	6
C10H12N2O	MS Ready Formula	DTXCID90942122	C10H12N2O	NC(=O)NC1CCC2=CC=CC=C12	DTXSID80553201	N-(2,3-Dihydro-1H-inden-1-yl)urea	6520-67-8	1	12
C10H12N2O	MS Ready Formula	DTXCID10504761	C10H12N2O	OCCCCC#CC1=CN=CN=C1	DTXSID30553978	6-(Pyrimidin-5-yl)hex-5-yn-1-ol	88940-57-2	1	10
C10H12N2O	MS Ready Formula	DTXCID30505316	C10H12N2O	NCCCOC1=CC=C(C=C1)C#N	DTXSID00554533	4-(3-Aminopropoxy)benzonitrile	116753-55-0	1	31
C10H12N2O	MS Ready Formula	DTXCID00507766	C10H12N2O	O=C1CNCN1CC1=CC=CC=C1	DTXSID30556984	3-Benzylimidazolidin-4-one	114981-12-3	1	13
C10H12N2O	MS Ready Formula	DTXCID00520091	C10H12N2O	O=C1CCCN1CC1=CN=CC=C1	DTXSID50569319	1-[(Pyridin-3-yl)methyl]pyrrolidin-2-one	57786-16-0	1	10
C10H12N2O	MS Ready Formula	DTXCID60521246	C10H12N2O	CN1N(CCC1=O)C1=CC=CC=C1	DTXSID40570474	2-Methyl-1-phenylpyrazolidin-3-one	54227-67-7	1	9
C10H12N2O	MS Ready Formula	DTXCID901264462	C10H12N2O	CCCC1=C(C#N)C(=O)N=C(C)C1	DTXSID00576174	6-Methyl-2-oxo-4-propyl-1,2-dihydropyridine-3-carbonitrile	16232-40-9	1	21
C10H12N2O	MS Ready Formula	DTXCID40948437	C10H12N2O	OC12CCNC1NC1=CC=CC=C21	DTXSID30578646	2,3,8,8a-Tetrahydropyrrolo[2,3-b]indol-3a(1H)-ol	58635-39-5	1	4
C10H12N2O	MS Ready Formula	DTXCID801020253	C10H12N2O	CC1CN=C(N1)C1C=CC(=O)C=C1	DTXSID40584793	4-(4-Methylimidazolidin-2-ylidene)cyclohexa-2,5-dien-1-one	868260-15-5	1	15
C10H12N2O	MS Ready Formula	DTXCID00536197	C10H12N2O	NC1=CC=C(NC(=O)C2CC2)C=C1	DTXSID90585432	N-(4-Aminophenyl)cyclopropanecarboxamide	74617-73-5	1	37
C10H12N2O	MS Ready Formula	DTXCID60536299	C10H12N2O	NC1=CC(NC(=O)C2CC2)=CC=C1	DTXSID50585534	N-(3-Aminophenyl)cyclopropanecarboxamide	879127-21-6	1	42
C10H12N2O	MS Ready Formula	DTXCID10950365	C10H12N2O	CCC(O)C1=NC2=CC=CC=C2N1	DTXSID70586083	1-(1H-Benzimidazol-2-yl)propan-1-ol	4857-00-5	1	18
C10H12N2O	MS Ready Formula	DTXCID60538758	C10H12N2O	CN1C(CCO)=NC2=CC=CC=C12	DTXSID70587994	2-(1-Methyl-1H-benzimidazol-2-yl)ethan-1-ol	34734-29-7	1	26
C10H12N2O	MS Ready Formula	DTXCID00950758	C10H12N2O	CC(O)C1=NC2=C(C)C=CC=C2N1	DTXSID60588657	1-(4-Methyl-1H-benzimidazol-2-yl)ethan-1-ol	953857-84-6	1	27
C10H12N2O	MS Ready Formula	DTXCID70541753	C10H12N2O	NCCCOC1=CC=CC(=C1)C#N	DTXSID30590989	3-(3-Aminopropoxy)benzonitrile	785760-03-4	1	34
C10H12N2O	MS Ready Formula	DTXCID20501867	C10H12N2O	O=C1CNCCN1C1=CC=CC=C1	DTXSID90591311	1-Phenylpiperazin-2-one--hydrogen chloride (1/1)	94783-18-3	1	29
C10H12N2O	MS Ready Formula	DTXCID10542502	C10H12N2O	CNC(=O)C1=CC=CC2=C1NCC2	DTXSID70591738	N-Methyl-2,3-dihydro-1H-indole-7-carboxamide	631913-17-2	1	13
C10H12N2O	MS Ready Formula	DTXCID60545361	C10H12N2O	O=CC1=CC(=NC=C1)N1CCCC1	DTXSID80594598	2-(Pyrrolidin-1-yl)pyridine-4-carbaldehyde	898289-23-1	1	29
C10H12N2O	MS Ready Formula	DTXCID80864925	C10H12N2O	CC(NN)C1=CC2=CC=CC=C2O1	DTXSID00602644	[1-(1-Benzofuran-2-yl)ethyl]hydrazine	1016498-93-3	1	9
C10H12N2O	MS Ready Formula	DTXCID40560310	C10H12N2O	COC1=C(N)C=C(C)C(CC#N)=C1	DTXSID60609553	(4-Amino-5-methoxy-2-methylphenyl)acetonitrile	620604-73-1	1	12
C10H12N2O	MS Ready Formula	DTXCID60560312	C10H12N2O	COC1=C(N)C=CC(CC#N)=C1C	DTXSID80609555	(4-Amino-3-methoxy-2-methylphenyl)acetonitrile	620604-58-2	1	14
C10H12N2O	MS Ready Formula	DTXCID10560862	C10H12N2O	CN1CC(=O)N(C)C2=CC=CC=C12	DTXSID40610107	1,4-Dimethyl-3,4-dihydroquinoxalin-2(1H)-one	66098-06-4	1	13
C10H12N2O	MS Ready Formula	DTXCID00569647	C10H12N2O	CN1CCN(C=O)C2=CC=CC=C12	DTXSID70618893	4-Methyl-3,4-dihydroquinoxaline-1(2H)-carbaldehyde	72119-44-9	1	13
C10H12N2O	MS Ready Formula	DTXCID20570033	C10H12N2O	CN1C(=O)CCC2=C1C=CC(N)=C2	DTXSID20619279	6-Amino-1-methyl-3,4-dihydroquinolin-2(1H)-one	233775-30-9	1	27
C10H12N2O	MS Ready Formula	DTXCID00570394	C10H12N2O	CC(C)OCC1=CN=C(C=C1)C#N	DTXSID90619640	5-{[(Propan-2-yl)oxy]methyl}pyridine-2-carbonitrile	832714-56-4	1	9
C10H12N2O	MS Ready Formula	DTXCID40870022	C10H12N2O	NC(=O)C1CCC2=CC=CC=C2N1	DTXSID90623262	1,2,3,4-Tetrahydroquinoline-2-carboxamide	91842-88-5	1	28
C10H12N2O	MS Ready Formula	DTXCID80870268	C10H12N2O	NCCOC1=CC=CC2=C1C=CN2	DTXSID40624380	2-[(1H-Indol-4-yl)oxy]ethan-1-amine--hydrogen chloride (1/1)	91374-26-4	1	22
C10H12N2O	MS Ready Formula	DTXCID20870368	C10H12N2O	NC1C2=CC=CC=C2CCNC1=O	DTXSID70624636	1-Amino-1,3,4,5-tetrahydro-2H-3-benzazepin-2-one	253185-43-2	1	34
C10H12N2O	MS Ready Formula	DTXCID20578357	C10H12N2O	CCN1C(=O)CC2=C1C=CC(N)=C2	DTXSID90627604	5-Amino-1-ethyl-1,3-dihydro-2H-indol-2-one	875003-50-2	1	26
C10H12N2O	MS Ready Formula	DTXCID00580099	C10H12N2O	NCCCOC1=CC=CC=C1C#N	DTXSID50629346	2-(3-Aminopropoxy)benzonitrile	444574-75-8	1	25
C10H12N2O	MS Ready Formula	DTXCID401314923	C10H12N2O	O=C(C(C#N)C#N)C1CCCCC1	DTXSID70629863	[Cyclohexyl(hydroxy)methylidene]propanedinitrile	553672-03-0	1	11
C10H12N2O	MS Ready Formula	DTXCID40581065	C10H12N2O	CC(C)=NC1=CC=CC=C1C(N)=O	DTXSID70630313	2-[(Propan-2-ylidene)amino]benzamide	87773-27-1	1	4
C10H12N2O	MS Ready Formula	DTXCID301036433	C10H12N2O	CC(C)C(=O)N=NC1=CC=CC=C1	DTXSID80635233	2-Methyl-1-[(E)-phenyldiazenyl]propan-1-one	63400-32-8	1	6
C10H12N2O	MS Ready Formula	DTXCID60590997	C10H12N2O	O=CC1=NC=C(C=C1)N1CCCC1	DTXSID80640246	5-(Pyrrolidin-1-yl)pyridine-2-carbaldehyde	892501-98-3	1	29
C10H12N2O	MS Ready Formula	DTXCID00591549	C10H12N2O	CC(C)C1=NC2=C(O1)C=CC(N)=C2	DTXSID50640798	2-(Propan-2-yl)-1,3-benzoxazol-5-amine	1016776-39-8	1	19
C10H12N2O	MS Ready Formula	DTXCID70598101	C10H12N2O	CCCOC1=C2C=CNC2=NC=C1	DTXSID20647350	4-Propoxy-1H-pyrrolo[2,3-b]pyridine	1011711-58-2	1	26
C10H12N2O	MS Ready Formula	DTXCID30598107	C10H12N2O	CC(C)OC1=C2C=CNC2=NC=C1	DTXSID80647356	4-[(Propan-2-yl)oxy]-1H-pyrrolo[2,3-b]pyridine	937797-32-5	1	28
C10H12N2O	MS Ready Formula	DTXCID80118596	C10H12N2O	NCCC1=CNC2=C1C=CC(O)=C2	DTXSID70647380	PUBCHEM_24802214	39929-25-4	1	7
C10H12N2O	MS Ready Formula	DTXCID90598365	C10H12N2O	CC(C)(C)C1=NC2=C(O1)C=CN=C2	DTXSID80647614	2-tert-Butyl[1,3]oxazolo[4,5-c]pyridine	873914-35-3	1	23
C10H12N2O	MS Ready Formula	DTXCID90599397	C10H12N2O	CCC1=C(OC)C(=CC(N)=C1)C#N	DTXSID40648647	5-Amino-3-ethyl-2-methoxybenzonitrile	1003708-34-6	1	20
C10H12N2O	MS Ready Formula	DTXCID40599928	C10H12N2O	CC1=C2N=C(CCO)NC2=CC=C1	DTXSID80649178	2-(4-Methyl-1H-benzimidazol-2-yl)ethan-1-ol	915921-55-0	1	29
C10H12N2O	MS Ready Formula	DTXCID10599930	C10H12N2O	CC1=C(C)C2=C(NC(CO)=N2)C=C1	DTXSID50649180	(4,5-Dimethyl-1H-benzimidazol-2-yl)methanol	915921-59-4	1	29
C10H12N2O	MS Ready Formula	DTXCID50599934	C10H12N2O	CC1=CC2=C(OC(CCN)=N2)C=C1	DTXSID90649184	2-(5-Methyl-1,3-benzoxazol-2-yl)ethan-1-amine	871688-90-3	1	31
C10H12N2O	MS Ready Formula	DTXCID60601072	C10H12N2O	OC1=CC=CC(=C1)C1=NCCCN1	DTXSID00650322	3-(1,4,5,6-Tetrahydropyrimidin-2-yl)phenol	848850-63-5	1	13
C10H12N2O	MS Ready Formula	DTXCID90602315	C10H12N2O	CCN1C(=O)CNC2=CC=CC=C12	DTXSID90651565	1-Ethyl-3,4-dihydroquinoxalin-2(1H)-one	66366-88-9	1	14
C10H12N2O	MS Ready Formula	DTXCID60602403	C10H12N2O	COC1=CC2=C(C=C1)C(CN)=CN2	DTXSID60651653	1-(6-Methoxy-1H-indol-3-yl)methanamine	887582-58-3	1	23
C10H12N2O	MS Ready Formula	DTXCID70605445	C10H12N2O	COC1=CC=CC2=C1NC=C2CN	DTXSID70654695	1-(7-Methoxy-1H-indol-3-yl)methanamine	887582-65-2	1	15
C10H12N2O	MS Ready Formula	DTXCID90886976	C10H12N2O	NCC1CCC2=C(N=CC=C2)C1=O	DTXSID40667676	7-(Aminomethyl)-6,7-dihydroquinolin-8(5H)-one	652972-06-0	1	6
C10H12N2O	MS Ready Formula	DTXCID50886977	C10H12N2O	NCC(O)C1=CC=C2NC=CC2=C1	DTXSID60667678	2-Amino-1-(1H-indol-5-yl)ethan-1-ol	508233-98-5	1	21
C10H12N2O	MS Ready Formula	DTXCID301287610	C10H12N2O	CC1=CC2NC(C)=C(C)N=C2C1=O	DTXSID50668033	2,3,6-Trimethyl-1,4-dihydro-5H-cyclopenta[b]pyrazin-5-one	72241-45-3	1	7
C10H12N2O	MS Ready Formula	DTXCID70887128	C10H12N2O	CC1NC2=CC=CC=C2N(C)C1=O	DTXSID20668040	1,3-Dimethyl-3,4-dihydroquinoxalin-2(1H)-one	67074-64-0	1	10
C10H12N2O	MS Ready Formula	DTXCID20620163	C10H12N2O	NC1CN(C1)C(=O)C1=CC=CC=C1	DTXSID00669414	(3-Aminoazetidin-1-yl)(phenyl)methanone	887588-62-7	1	21
C10H12N2O	MS Ready Formula	DTXCID00887631	C10H12N2O	NC1CC2=CC=CC=C2NC(=O)C1	DTXSID20669971	4-Amino-1,3,4,5-tetrahydro-2H-1-benzazepin-2-one	887578-14-5	1	21
C10H12N2O	MS Ready Formula	DTXCID20128098	C10H12N2O	NCCC1=CNC2=C1C(O)=CC=C2	DTXSID10675965	PUBCHEM_46781922	55206-11-6	1	5
C10H12N2O	MS Ready Formula	DTXCID70889526	C10H12N2O	CCN1C(=O)C(N)C2=CC=CC=C12	DTXSID50677600	3-Amino-1-ethyl-1,3-dihydro-2H-indol-2-one--hydrogen chloride (1/1)	1105068-64-1	1	14
C10H12N2O	MS Ready Formula	DTXCID90631322	C10H12N2O	CCN1CC2=C(C=CC(N)=C2)C1=O	DTXSID50680573	5-Amino-2-ethyl-2,3-dihydro-1H-isoindol-1-one	1234615-94-1	1	19
C10H12N2O	MS Ready Formula	DTXCID50631323	C10H12N2O	CCN1CC2=C(C=C(N)C=C2)C1=O	DTXSID10680574	6-Amino-2-ethyl-2,3-dihydro-1H-isoindol-1-one	1234616-17-1	1	20
C10H12N2O	MS Ready Formula	DTXCID30982547	C10H12N2O	CC1=CC=C2NC(=O)C(CN)C2=C1	DTXSID10696014	3-(Aminomethyl)-5-methyl-1,3-dihydro-2H-indol-2-one	1071931-87-7	1	7
C10H12N2O	MS Ready Formula	DTXCID60983789	C10H12N2O	NCC1C(=O)NCC2=CC=CC=C12	DTXSID40699194	4-(Aminomethyl)-1,4-dihydroisoquinolin-3(2H)-one	885270-88-2	1	9
C10H12N2O	MS Ready Formula	DTXCID30667766	C10H12N2O	CC(C)C1=CC2=C(NC(=O)N2)C=C1	DTXSID00717020	5-(Propan-2-yl)-1,3-dihydro-2H-benzimidazol-2-one	103151-03-7	1	20
C10H12N2O	MS Ready Formula	DTXCID30993491	C10H12N2O	NC1=CC(=CC=C1)C1CNC(=O)C1	DTXSID40718819	4-(3-Aminophenyl)pyrrolidin-2-one--hydrogen chloride (1/1)	1187830-88-1	1	32
C10H12N2O	MS Ready Formula	DTXCID30995132	C10H12N2O	CC1=CC(=CC=C1)N1CC1C(N)=O	DTXSID80723366	1-(3-Methylphenyl)aziridine-2-carboxamide	933453-57-7	1	5
C10H12N2O	MS Ready Formula	DTXCID40995820	C10H12N2O	NC1CCN(C1=O)C1=CC=CC=C1	DTXSID30724949	3-Amino-1-phenylpyrrolidin-2-one--hydrogen chloride (1/1)	1981-32-4	1	5
C10H12N2O	MS Ready Formula	DTXCID10676351	C10H12N2O	NC1=C2C=CN(CCO)C2=CC=C1	DTXSID60725606	2-(4-Amino-1H-indol-1-yl)ethan-1-ol	1253225-86-3	1	6
C10H12N2O	MS Ready Formula	DTXCID50676956	C10H12N2O	CC(=O)NC1=NC=C(C=C)C=C1C	DTXSID80726211	N-(5-Ethenyl-3-methylpyridin-2-yl)acetamide	1147939-27-2	1	6
C10H12N2O	MS Ready Formula	DTXCID70679045	C10H12N2O	COC1=C(C=CC(=C1)N(C)C)C#N	DTXSID30728301	4-(Dimethylamino)-2-methoxybenzonitrile	69619-15-4	1	11
C10H12N2O	MS Ready Formula	DTXCID00687451	C10H12N2O	NC1=CC2=C(CC(=O)NCC2)C=C1	DTXSID10736707	7-Amino-1,3,4,5-tetrahydro-2H-3-benzazepin-2-one	919099-03-9	1	6
C10H12N2O	MS Ready Formula	DTXCID60687452	C10H12N2O	NC1=CC2=C(CCNC(=O)C2)C=C1	DTXSID70736708	8-Amino-1,3,4,5-tetrahydro-2H-3-benzazepin-2-one	919099-02-8	1	8
C10H12N2O	MS Ready Formula	DTXCID4040765	C10H12N2O	NCCC1=CNC2=CC=C(O)C=C12	DTXSID80745548	PUBCHEM_71308527	141983-95-1	1	4
C10H12N2O	MS Ready Formula	DTXCID4027577	C10H12N2O	CN1C(CCC1=O)C1=CN=CC=C1	DTXSID10747378	Perchloric acid--(5S)-1-methyl-5-(pyridin-3-yl)pyrrolidin-2-one (1/1)	1217692-15-3	1	3
C10H12N2O	MS Ready Formula	DTXCID30843861	C10H12N2O	NN1C(CCC1=O)C1=CC=CC=C1	DTXSID60749862	1-Amino-5-phenylpyrrolidin-2-one	88730-07-8	1	5
C10H12N2O	MS Ready Formula	DTXCID30848997	C10H12N2O	OC1CCC=NN1C1=CC=CC=C1	DTXSID30759938	2-Phenyl-2,3,4,5-tetrahydropyridazin-3-ol	96286-38-3	1	6
C10H12N2O	MS Ready Formula	DTXCID60710850	C10H12N2O	CN1C(=O)CCC1=CC1=CC=CN1	DTXSID50760107	1-Methyl-5-[(1H-pyrrol-2-yl)methylidene]pyrrolidin-2-one	96601-15-9	1	4
C10H12N2O	MS Ready Formula	DTXCID801126112	C10H12N2O	CC(C=O)C=NC1=CC=CC=C1N	DTXSID50763719	3-(2-Aminoanilino)-2-methylprop-2-enal	111873-12-2	1	5
C10H12N2O	MS Ready Formula	DTXCID901042373	C10H12N2O	CC(=O)CC(C)=NC1=CN=CC=C1	DTXSID30766420	(4E)-4-[(Pyridin-3-yl)imino]pentan-2-one	116178-44-0	1	5
C10H12N2O	MS Ready Formula	DTXCID70854759	C10H12N2O	CC1COC(=N1)C1=CC=C(N)C=C1	DTXSID00771864	4-(4-Methyl-4,5-dihydro-1,3-oxazol-2-yl)aniline	144232-55-3	1	5
C10H12N2O	MS Ready Formula	DTXCID80856103	C10H12N2O	OC1(CCC=CC1)C1=CN=CC=N1	DTXSID70774660	1-(Pyrazin-2-yl)cyclohex-3-en-1-ol	185460-84-8	1	5
C10H12N2O	MS Ready Formula	DTXCID101044456	C10H12N2O	CN=C(C)C(=O)NC1=CC=CC=C1	DTXSID90792947	(2E)-2-(Methylimino)-N-phenylpropanamide	65954-99-6	1	4
C10H12N2O	MS Ready Formula	DTXCID20747349	C10H12N2O	C=CC(=O)N1N=CC2=C1CCCC2	DTXSID30796606	1-(4,5,6,7-Tetrahydro-1H-indazol-1-yl)prop-2-en-1-one	62715-96-2	1	4
C10H12N2O	MS Ready Formula	DTXCID4040765	C10H12N2O	NCCC1=CNC2=CC=C(O)C=C12	DTXSID90796829	3-(2-Aminoethyl)-1H-indol-5-ol--2,4,6-trinitrophenol (1/1)	6106-56-5	1	4
C10H12N2O	MS Ready Formula	DTXCID30748584	C10H12N2O	CC1(C)NNC(=O)C2=CC=CC=C12	DTXSID40797841	4,4-Dimethyl-3,4-dihydrophthalazin-1(2H)-one	663608-66-0	1	4
C10H12N2O	MS Ready Formula	DTXCID30917213	C10H12N2O	CC(=O)NC1CC2=C(C1)N=CC=C2	DTXSID30798509	N-[(6S)-6,7-Dihydro-5H-cyclopenta[b]pyridin-6-yl]acetamide	654676-26-3	1	3
C10H12N2O	MS Ready Formula	DTXCID70917611	C10H12N2O	C(OC1=CC=CC=C1)C1CN=CN1	DTXSID10799256	But-2-enedioic acid--5-(phenoxymethyl)-4,5-dihydro-1H-imidazole (1/1)	652128-76-2	1	3
C10H12N2O	MS Ready Formula	DTXCID801136787	C10H12N2O	C1CCC(C=CC2=CC=NO2)=NC1	DTXSID10799574	6-[2-(1,2-Oxazol-5-yl)ethenyl]-1,2,3,4-tetrahydropyridine	651314-35-1	1	4
C10H12N2O	MS Ready Formula	DTXCID501136788	C10H12N2O	C1CC=NC(C1)C=CC1=CC=NO1	DTXSID70799575	2-[2-(1,2-Oxazol-5-yl)ethenyl]-1,2,3,4-tetrahydropyridine	651314-34-0	1	4
C10H12N2O	MS Ready Formula	DTXCID60925624	C10H12N2O	CC1CN2C=CC=C(C)C2=NC1=O	DTXSID30814455	3,9-Dimethyl-3,4-dihydro-2H-pyrido[1,2-a]pyrimidin-2-one	61751-43-7	1	4
C10H12N2O	MS Ready Formula	DTXCID10929359	C10H12N2O	CC1=CN=C2CCCC(N=O)C2=C1	DTXSID80822161	N-(3-Methyl-7,8-dihydroquinolin-5(6H)-ylidene)hydroxylamine	60355-49-9	1	4
C10H12N2O	MS Ready Formula	DTXCID90933954	C10H12N2O	CN1CN(C(C)=O)C2=CC=CC=C12	DTXSID20830927	1-Acetyl-3-methyl-2,3-dihydro-1H-benzimidazol-1-ium acetate	88037-76-7	1	3
C10H12N2O	MS Ready Formula	DTXCID801048273	C10H12N2O	CC(C=CC=C)C(=O)N1C=CN=C1	DTXSID50841107	1-(1H-Imidazol-1-yl)-2-methylhexa-3,5-dien-1-one	921763-71-5	1	3
C10H12N2O	MS Ready Formula	DTXCID50902222	C10H12N2O	CC1CN1C(N=O)C1=CC=CC=C1	DTXSID20844069	N-[(2-Methylaziridin-1-yl)(phenyl)methylidene]hydroxylamine	919296-01-8	1	4
C10H12N2O	MS Ready Formula	DTXCID80799849	C10H12N2O	CC1=CC=C(C=C1)N1NCCC1=O	DTXSID50849108	2-(4-Methylphenyl)pyrazolidin-3-one	90061-90-8	1	6
C10H12N2O	MS Ready Formula	DTXCID301048935	C10H12N2O	CN(C)C=NC(=O)C1=CC=CC=C1	DTXSID60850684	Perchloric acid--N-[(E)-(dimethylamino)methylidene]benzamide (1/1)	54079-21-9	1	4
C10H12N2O	MS Ready Formula	DTXCID70206653	C10H12N2O	CC1N=C(N)OC1C1=CC=CC=C1	DTXSID30858011	4-Methyl-5-(~2~H_5_)phenyl-4,5-dihydro-1,3-oxazol-2-amine	152477-94-6	1	3
C10H12N2O	MS Ready Formula	DTXCID20908594	C10H12N2O	CC1=CC=C(C=C1)C1CN=C(N)O1	DTXSID90858012	5-[4-(~2~H_3_)Methylphenyl]-4,5-dihydro-1,3-oxazol-2-amine	1329610-51-6	1	3

## Sheet: Table S3
Table S3. MetFrag Input default file format (.csv) after an MS-Ready search of C14H22N2O3, C18H34N2O6S, C10H12N2O. Data Sources, availability of ToxVal data, and presence in the STOFF-IDENT database were selected for inclusion in the download. Search conducted on August 6, 2018.
INPUT	FOUND_BY	DTXCID_INDIVIDUAL_COMPONENT	FORMULA_INDIVIDUAL_COMPONENT	SMILES_INDIVIDUAL_COMPONENT	MAPPED_DTXSID	PREFERRED_NAME_DTXSID	CASRN_DTXSID	FORMULA_MAPPED_DTXSID	SMILES_MAPPED_DTXSID	MS_READY_SMILES	INCHI_STRING_DTXCID	INCHIKEY_DTXCID	MONOISOTOPIC_MASS_DTXCID	DATA_SOURCES	TOXVAL_DATA	STOFFIDENT
C14H22N2O3	MS Ready Formula	DTXCID202628	C14H22N2O3	CC(C)NCC(O)COC1=CC=C(CC(N)=O)C=C1	DTXSID2022628	Atenolol	29122-68-7	C14H22N2O3	CC(C)NCC(O)COC1=CC=C(CC(N)=O)C=C1	CC(C)NCC(O)COC1=CC=C(CC(N)=O)C=C1	InChI=1/C14H22N2O3/c1-10(2)16-8-12(17)9-19-13-5-3-11(4-6-13)7-14(15)18/h3-6,10,12,16-17H,7-9H2,1-2H3,(H2,15,18)	METKIMKYRPQLGS-UHFFFAOYSA-N	266.163	75	1	1
C14H22N2O3	MS Ready Formula	DTXCID001179	C14H22N2O3	CC(C)NCC(O)COC1=CC=C(NC(C)=O)C=C1	DTXSID0021179	Practolol	6673-35-4	C14H22N2O3	CC(C)NCC(O)COC1=CC=C(NC(C)=O)C=C1	CC(C)NCC(O)COC1=CC=C(NC(C)=O)C=C1	InChI=1/C14H22N2O3/c1-10(2)15-8-13(18)9-19-14-6-4-12(5-7-14)16-11(3)17/h4-7,10,13,15,18H,8-9H2,1-3H3,(H,16,17)	DURULFYMVIFBIR-UHFFFAOYSA-N	266.163	40	1	1
C14H22N2O3	MS Ready Formula	DTXCID1028780	C14H22N2O3	CCCCC1C(=O)NC(=O)N(C2CCCCC2)C1=O	DTXSID4048854	Bucolome	841-73-6	C14H22N2O3	CCCCC1C(=O)NC(=O)N(C2CCCCC2)C1=O	CCCCC1C(=O)NC(=O)N(C2CCCCC2)C1=O	InChI=1/C14H22N2O3/c1-2-3-9-11-12(17)15-14(19)16(13(11)18)10-7-5-4-6-8-10/h10-11H,2-9H2,1H3,(H,15,17,19)	DVEQCIBLXRSYPH-UHFFFAOYSA-N	266.163	25	1	0
C14H22N2O3	MS Ready Formula	DTXCID202628	C14H22N2O3	CC(C)NCC(O)COC1=CC=C(CC(N)=O)C=C1	DTXSID0045753	R-(+)-Atenolol	56715-13-0	C14H22N2O3	CC(C)NC[C@@H](O)COC1=CC=C(CC(N)=O)C=C1	CC(C)NCC(O)COC1=CC=C(CC(N)=O)C=C1	InChI=1/C14H22N2O3/c1-10(2)16-8-12(17)9-19-13-5-3-11(4-6-13)7-14(15)18/h3-6,10,12,16-17H,7-9H2,1-2H3,(H2,15,18)	METKIMKYRPQLGS-UHFFFAOYSA-N	266.163	22	1	0
C14H22N2O3	MS Ready Formula	DTXCID9027998	C14H22N2O3	COC1=C(OC)C(OC)=C(CN2CCNCC2)C=C1	DTXSID1045407	Trimetazidine dihydrochloride	13171-25-0	C14H24Cl2N2O3	Cl.Cl.COC1=C(OC)C(OC)=C(CN2CCNCC2)C=C1	COC1=C(OC)C(OC)=C(CN2CCNCC2)C=C1	InChI=1S/C14H22N2O3/c1-17-12-5-4-11(13(18-2)14(12)19-3)10-16-8-6-15-7-9-16/h4-5,15H,6-10H2,1-3H3	UHWVSEOVJBQKBE-UHFFFAOYSA-N	266.163	21	1	0
C14H22N2O3	MS Ready Formula	DTXCID9027998	C14H22N2O3	COC1=C(OC)C(OC)=C(CN2CCNCC2)C=C1	DTXSID2048531	Trimetazidine	5011-34-7	C14H22N2O3	COC1=C(OC)C(OC)=C(CN2CCNCC2)C=C1	COC1=C(OC)C(OC)=C(CN2CCNCC2)C=C1	InChI=1S/C14H22N2O3/c1-17-12-5-4-11(13(18-2)14(12)19-3)10-16-8-6-15-7-9-16/h4-5,15H,6-10H2,1-3H3	UHWVSEOVJBQKBE-UHFFFAOYSA-N	266.163	21	0	1
C14H22N2O3	MS Ready Formula	DTXCID202628	C14H22N2O3	CC(C)NCC(O)COC1=CC=C(CC(N)=O)C=C1	DTXSID10239405	Esatenolol	93379-54-5	C14H22N2O3	CC(C)NC[C@H](O)COC1=CC=C(CC(N)=O)C=C1	CC(C)NCC(O)COC1=CC=C(CC(N)=O)C=C1	InChI=1/C14H22N2O3/c1-10(2)16-8-12(17)9-19-13-5-3-11(4-6-13)7-14(15)18/h3-6,10,12,16-17H,7-9H2,1-2H3,(H2,15,18)	METKIMKYRPQLGS-UHFFFAOYSA-N	266.163	14	1	0
C14H22N2O3	MS Ready Formula	DTXCID8041111	C14H22N2O3	CCOC1=CC(N)=C(OCC)C=C1N1CCOCC1	DTXSID1068693	Benzenamine, 2,5-diethoxy-4-(4-morpholinyl)-	51963-82-7	C14H22N2O3	CCOC1=CC(N)=C(OCC)C=C1N1CCOCC1	CCOC1=CC(N)=C(OCC)C=C1N1CCOCC1	InChI=1S/C14H22N2O3/c1-3-18-13-10-12(16-5-7-17-8-6-16)14(19-4-2)9-11(13)15/h9-10H,3-8,15H2,1-2H3	DDCBPJKVWMBNCC-UHFFFAOYSA-N	266.163	10	0	0
C14H22N2O3	MS Ready Formula	DTXCID202628	C14H22N2O3	CC(C)NCC(O)COC1=CC=C(CC(N)=O)C=C1	DTXSID4020111	dl-Atenolol hydrochloride	51706-40-2	C14H23ClN2O3	Cl.CC(C)NCC(O)COC1=CC=C(CC(N)=O)C=C1	CC(C)NCC(O)COC1=CC=C(CC(N)=O)C=C1	InChI=1/C14H22N2O3/c1-10(2)16-8-12(17)9-19-13-5-3-11(4-6-13)7-14(15)18/h3-6,10,12,16-17H,7-9H2,1-2H3,(H2,15,18)	METKIMKYRPQLGS-UHFFFAOYSA-N	266.163	7	0	0
C14H22N2O3	MS Ready Formula	DTXCID80123125	C14H22N2O3	CCN(CC)CCNC(=O)COC1=CC=C(O)C=C1	DTXSID50200634	N-(2-Diethylaminoethyl)-2-(4-hydroxyphenoxy)acetamide	52662-27-8	C14H22N2O3	CCN(CC)CCNC(=O)COC1=CC=C(O)C=C1	CCN(CC)CCNC(=O)COC1=CC=C(O)C=C1	InChI=1S/C14H22N2O3/c1-3-16(4-2)10-9-15-14(18)11-19-13-7-5-12(17)6-8-13/h5-8,17H,3-4,9-11H2,1-2H3,(H,15,18)	BNVQHKZSDDMBAW-UHFFFAOYSA-N	266.163	7	0	0
C14H22N2O3	MS Ready Formula	DTXCID0046195	C14H22N2O3	CCNC1=CC(NC(=O)CC)=CC=C1OCCOC	DTXSID9071719	Propanamide, N-[3-(ethylamino)-4-(2-methoxyethoxy)phenyl]-	68703-73-1	C14H22N2O3	CCNC1=CC(NC(=O)CC)=CC=C1OCCOC	CCNC1=CC(NC(=O)CC)=CC=C1OCCOC	InChI=1S/C14H22N2O3/c1-4-14(17)16-11-6-7-13(19-9-8-18-3)12(10-11)15-5-2/h6-7,10,15H,4-5,8-9H2,1-3H3,(H,16,17)	XDFCIINBUIRMCP-UHFFFAOYSA-N	266.163	6	0	0
C14H22N2O3	MS Ready Formula	DTXCID80100259	C14H22N2O3	CCC1(CC)C(=O)C=CN(CN2CCOCC2)C1=O	DTXSID20177768	2,4(1H,3H)-Pyridinedione, 3,3-diethyl-1-(morpholinomethyl)-	23192-94-1	C14H22N2O3	CCC1(CC)C(=O)C=CN(CN2CCOCC2)C1=O	CCC1(CC)C(=O)C=CN(CN2CCOCC2)C1=O	InChI=1S/C14H22N2O3/c1-3-14(4-2)12(17)5-6-16(13(14)18)11-15-7-9-19-10-8-15/h5-6H,3-4,7-11H2,1-2H3	CRTMJOGETSPLQO-UHFFFAOYSA-N	266.163	5	1	0
C14H22N2O3	MS Ready Formula	DTXCID4099405	C14H22N2O3	CCC1(CC)C(=O)NC(=O)N(C2CCCCC2)C1=O	DTXSID80176914	1-Cyclohexyl-5,5-diethylbarbituric acid	22384-24-3	C14H22N2O3	CCC1(CC)C(=O)NC(=O)N(C2CCCCC2)C1=O	CCC1(CC)C(=O)NC(=O)N(C2CCCCC2)C1=O	InChI=1S/C14H22N2O3/c1-3-14(4-2)11(17)15-13(19)16(12(14)18)10-8-6-5-7-9-10/h10H,3-9H2,1-2H3,(H,15,17,19)	MWUFANQZMIAZHV-UHFFFAOYSA-N	266.163	4	0	0
C14H22N2O3	MS Ready Formula	DTXCID80965421	C14H22N2O3	CCCC(C)C1(CC=C)C(=O)N(C)C(=O)N(C)C1=O	DTXSID50335556	1,3-dimethyl-5-pentan-2-yl-5-prop-2-enyl-1,3-diazinane-2,4,6-trione	28239-49-8	C14H22N2O3	CCCC(C)C1(CC=C)C(=O)N(C)C(=O)N(C)C1=O	CCCC(C)C1(CC=C)C(=O)N(C)C(=O)N(C)C1=O	InChI=1/C14H22N2O3/c1-6-8-10(3)14(9-7-2)11(17)15(4)13(19)16(5)12(14)18/h7,10H,2,6,8-9H2,1,3-5H3	KKPCLTFASPTTIQ-UHFFFAOYSA-N	266.163	4	0	0
C14H22N2O3	MS Ready Formula	DTXCID60416340	C14H22N2O3	COCCN(CCOC)C1=CC=CC(NC(C)=O)=C1	DTXSID70465521	N-{3-[Bis(2-methoxyethyl)amino]phenyl}acetamide	24294-01-7	C14H22N2O3	COCCN(CCOC)C1=CC=CC(NC(C)=O)=C1	COCCN(CCOC)C1=CC=CC(NC(C)=O)=C1	InChI=1S/C14H22N2O3/c1-12(17)15-13-5-4-6-14(11-13)16(7-9-18-2)8-10-19-3/h4-6,11H,7-10H2,1-3H3,(H,15,17)	GRMWUYLNDVIOGM-UHFFFAOYSA-N	266.163	4	0	0
C14H22N2O3	MS Ready Formula	DTXCID70198822	C14H22N2O3	CCN(CC)CCOC(=O)c1ccc(N)cc1OC	DTXSID50145298	WIN 2595	102583-82-4	C14H25N2O7P	OP(O)([O-])=O.CC[NH+](CC)CCOC(=O)C1=C(OC)C=C(N)C=C1	CCN(CC)CCOC(=O)c1ccc(N)cc1OC	InChI=1S/C14H22N2O3/c1-4-16(5-2)8-9-19-14(17)12-7-6-11(15)10-13(12)18-3/h6-7,10H,4-5,8-9,15H2,1-3H3	ROSATCHEBXNJDQ-UHFFFAOYSA-N	266.163	3	0	0
C14H22N2O3	MS Ready Formula	DTXCID50200159	C14H22N2O3	CCc1nc(C)ccc1OCC(=O)OCCN(C)C	DTXSID40157522	Acetic acid, ((2-ethyl-6-methyl-3-pyridinyl)oxy)-, 2-(dimethylamino)ethyl ester, ethanedioate (1:2)	132401-76-4	C18H26N2O11	OC(=O)C(O)=O.OC(=O)C(O)=O.CCC1=C(OCC(=O)OCCN(C)C)C=CC(C)=N1	CCc1nc(C)ccc1OCC(=O)OCCN(C)C,OC(=O)C(O)=O	InChI=1S/C14H22N2O3/c1-5-12-13(7-6-11(2)15-12)19-10-14(17)18-9-8-16(3)4/h6-7H,5,8-10H2,1-4H3	SJWQNURDTNLUKL-UHFFFAOYSA-N	266.163	3	0	0
C14H22N2O3	MS Ready Formula	DTXCID00201095	C14H22N2O3	CC(C)c1cc(c(C)cc1OCCN(C)C)[N+]([O-])=O	DTXSID10168483	Phenetole, beta-(N,N-dimethylamino)-2-isopropyl-5-methyl-4-nitro-, hydrochloride	16809-64-6	C14H23ClN2O3	Cl.CC(C)C1=C(OCCN(C)C)C=C(C)C(=C1)[N+]([O-])=O	CC(C)c1cc(c(C)cc1OCCN(C)C)[N+]([O-])=O	InChI=1S/C14H22N2O3/c1-10(2)12-9-13(16(17)18)11(3)8-14(12)19-7-6-15(4)5/h8-10H,6-7H2,1-5H3	ZHKLORRUQIPDAD-UHFFFAOYSA-N	266.163	3	0	0
C14H22N2O3	MS Ready Formula	DTXCID6094350	C14H22N2O3	CCOC(=O)C1=CN=C(OCCN(CC)CC)C=C1	DTXSID90171859	Nicotinic acid, 6-(2-diethylaminoethoxy)-, ethyl ester	18617-51-1	C14H22N2O3	CCOC(=O)C1=CN=C(OCCN(CC)CC)C=C1	CCOC(=O)C1=CN=C(OCCN(CC)CC)C=C1	InChI=1S/C14H22N2O3/c1-4-16(5-2)9-10-19-13-8-7-12(11-15-13)14(17)18-6-3/h7-8,11H,4-6,9-10H2,1-3H3	MCRNVQMZPKKJNG-UHFFFAOYSA-N	266.163	3	0	0
C14H22N2O3	MS Ready Formula	DTXCID20136173	C14H22N2O3	CN(C)CCOCCCOC(=O)C1=CC=C(N)C=C1	DTXSID90213682	Benzoic acid, p-amino-, 3-(beta-(dimethylamino)ethoxy)propyl ester	63917-77-1	C14H22N2O3	CN(C)CCOCCCOC(=O)C1=CC=C(N)C=C1	CN(C)CCOCCCOC(=O)C1=CC=C(N)C=C1	InChI=1S/C14H22N2O3/c1-16(2)8-11-18-9-3-10-19-14(17)12-4-6-13(15)7-5-12/h4-7H,3,8-11,15H2,1-2H3	OAIXNMHLYQAFPH-UHFFFAOYSA-N	266.163	3	0	0
C14H22N2O3	MS Ready Formula	DTXCID80123125	C14H22N2O3	CCN(CC)CCNC(=O)COC1=CC=C(O)C=C1	DTXSID40217736	Acetamide, N-(2-(diethylamino)ethyl)-2-(4-hydroxyphenoxy)-, monohydrochloride	6738-66-5	C14H23ClN2O3	Cl.CCN(CC)CCNC(=O)COC1=CC=C(O)C=C1	CCN(CC)CCNC(=O)COC1=CC=C(O)C=C1	InChI=1S/C14H22N2O3/c1-3-16(4-2)10-9-15-14(18)11-19-13-7-5-12(17)6-8-13/h5-8,17H,3-4,9-11H2,1-2H3,(H,15,18)	BNVQHKZSDDMBAW-UHFFFAOYSA-N	266.163	3	0	0
C14H22N2O3	MS Ready Formula	DTXCID50141912	C14H22N2O3	CCCCOC1=CC=C(CNNC(=O)OCC)C=C1	DTXSID30219421	Carbazic acid, 3-(p-butoxybenzyl)-, ethyl ester	69353-12-4	C14H22N2O3	CCCCOC1=CC=C(CNNC(=O)OCC)C=C1	CCCCOC1=CC=C(CNNC(=O)OCC)C=C1	InChI=1S/C14H22N2O3/c1-3-5-10-19-13-8-6-12(7-9-13)11-15-16-14(17)18-4-2/h6-9,15H,3-5,10-11H2,1-2H3,(H,16,17)	WQYJZIAJVVJGRD-UHFFFAOYSA-N	266.163	3	0	0
C14H22N2O3	MS Ready Formula	DTXCID30821503	C14H22N2O3	COC1=CC=CC=C1OCC(O)CN1CCNCC1	DTXSID30390269	1-(2-Methoxy-phenoxy)-3-piperazin-1-yl-propan-2-ol	162712-35-8	C14H22N2O3	COC1=CC=CC=C1OCC(O)CN1CCNCC1	COC1=CC=CC=C1OCC(O)CN1CCNCC1	InChI=1/C14H22N2O3/c1-18-13-4-2-3-5-14(13)19-11-12(17)10-16-8-6-15-7-9-16/h2-5,12,15,17H,6-11H2,1H3	HVPPJURUTODQOY-UHFFFAOYSA-N	266.163	3	0	0
C14H22N2O3	MS Ready Formula	DTXCID501012742	C14H22N2O3	CC(C)NCC(O)COC1=CC=CC(CC(O)=N)=C1	DTXSID90874616	BENZENEACETAMIDE, 3-[2-HYDROXY-3-[(1-METHYLETHYL	29121-29-7	C14H22N2O3	CC(C)NCC(O)COC1=CC=CC(CC(O)=N)=C1	CC(C)NCC(O)COC1=CC=CC(CC(O)=N)=C1	InChI=1/C14H22N2O3/c1-10(2)16-8-12(17)9-19-13-5-3-4-11(6-13)7-14(15)18/h3-6,10,12,16-17H,7-9H2,1-2H3,(H2,15,18)	LTEJPGAJQXFFNY-UHFFFAOYSA-N	266.163	3	0	0
C14H22N2O3	MS Ready Formula	DTXCID601015713	C14H22N2O3	OC1=NC(=O)N=C(O)C11CCCCCCCCCC1	DTXSID30877641	2,4-Diazaspiro[5.10]hexadecane-1,3,5-trione	143288-63-5	C14H22N2O3	OC1=NC(=O)N=C(O)C11CCCCCCCCCC1	OC1=NC(=O)N=C(O)C11CCCCCCCCCC1	InChI=1S/C14H22N2O3/c17-11-14(12(18)16-13(19)15-11)9-7-5-3-1-2-4-6-8-10-14/h1-10H2,(H2,15,16,17,18,19)	COBKAOXSLALTLT-UHFFFAOYSA-N	266.163	3	0	0
C14H22N2O3	MS Ready Formula	DTXCID00230300	C14H22N2O3	COC(=O)C1=CC(CN(C)C)=C(O)C(CN(C)C)=C1	DTXSID10279144	Methyl 3,5-bis[(dimethylamino)methyl]-4-hydroxybenzoate	6279-55-6	C14H22N2O3	COC(=O)C1=CC(CN(C)C)=C(O)C(CN(C)C)=C1	COC(=O)C1=CC(CN(C)C)=C(O)C(CN(C)C)=C1	InChI=1S/C14H22N2O3/c1-15(2)8-11-6-10(14(18)19-5)7-12(13(11)17)9-16(3)4/h6-7,17H,8-9H2,1-5H3	HZNKHVGSPASMLZ-UHFFFAOYSA-N	266.163	2	0	0
C14H22N2O3	MS Ready Formula	DTXCID10251147	C14H22N2O3	CC(=O)CC(C)(C)C1=NOC(CC(C)(C)C(N)=O)=C1	DTXSID00300012	2,2-dimethyl-3-[3-(2-methyl-4-oxopentan-2-yl)-1,2-oxazol-5-yl]propanamide	29945-93-5	C14H22N2O3	CC(=O)CC(C)(C)C1=NOC(CC(C)(C)C(N)=O)=C1	CC(=O)CC(C)(C)C1=NOC(CC(C)(C)C(N)=O)=C1	InChI=1S/C14H22N2O3/c1-9(17)7-13(2,3)11-6-10(19-16-11)8-14(4,5)12(15)18/h6H,7-8H2,1-5H3,(H2,15,18)	NRPRIJHVZPFKCY-UHFFFAOYSA-N	266.163	2	0	0
C14H22N2O3	MS Ready Formula	DTXCID50289782	C14H22N2O3	COC(=O)CCC(=O)N(C)CC#CCN1CCCC1	DTXSID60338699	Methyl 4-{methyl[4-(pyrrolidin-1-yl)but-2-yn-1-yl]amino}-4-oxobutanoate	124045-49-4	C14H22N2O3	COC(=O)CCC(=O)N(C)CC#CCN1CCCC1	COC(=O)CCC(=O)N(C)CC#CCN1CCCC1	InChI=1S/C14H22N2O3/c1-15(13(17)7-8-14(18)19-2)9-3-4-10-16-11-5-6-12-16/h5-12H2,1-2H3	RIVRWNPTJMEYJD-UHFFFAOYSA-N	266.163	2	0	0
C14H22N2O3	MS Ready Formula	DTXCID50399390	C14H22N2O3	COC(CNCC(=O)NCCC1=CC=CC=C1)OC	DTXSID00448569	Acetamide, 2-[(2,2-dimethoxyethyl)amino]-N-(2-phenylethyl)-	90142-14-6	C14H22N2O3	COC(CNCC(=O)NCCC1=CC=CC=C1)OC	COC(CNCC(=O)NCCC1=CC=CC=C1)OC	InChI=1S/C14H22N2O3/c1-18-14(19-2)11-15-10-13(17)16-9-8-12-6-4-3-5-7-12/h3-7,14-15H,8-11H2,1-2H3,(H,16,17)	KOMKLFDEPKFXBU-UHFFFAOYSA-N	266.163	2	0	1
C14H22N2O3	MS Ready Formula	DTXCID00226965	C14H22N2O3	CCC(CC)CC1(CC(C)=C)C(=O)NC(=O)NC1=O	DTXSID50275529	5-(2-ethylbutyl)-5-(2-methylprop-2-enyl)-1,3-diazinane-2,4,6-trione	66968-21-6	C14H22N2O3	CCC(CC)CC1(CC(C)=C)C(=O)NC(=O)NC1=O	CCC(CC)CC1(CC(C)=C)C(=O)NC(=O)NC1=O	InChI=1S/C14H22N2O3/c1-5-10(6-2)8-14(7-9(3)4)11(17)15-13(19)16-12(14)18/h10H,3,5-8H2,1-2,4H3,(H2,15,16,17,18,19)	AICVXDPIMAMVDD-UHFFFAOYSA-N	266.163	1	0	0
C14H22N2O3	MS Ready Formula	DTXCID40305420	C14H22N2O3	COC1=CC(OC)=C(OC)C=C1CN1CCNCC1	DTXSID70354360	1-(2,4,5-Trimethoxy-benzyl)-piperazine	356083-64-2	C14H22N2O3	COC1=CC(OC)=C(OC)C=C1CN1CCNCC1	COC1=CC(OC)=C(OC)C=C1CN1CCNCC1	InChI=1S/C14H22N2O3/c1-17-12-9-14(19-3)13(18-2)8-11(12)10-16-6-4-15-5-7-16/h8-9,15H,4-7,10H2,1-3H3	SXEQVYYQWYPXLG-UHFFFAOYSA-N	266.163	1	0	0
C14H22N2O3	MS Ready Formula	DTXCID30822717	C14H22N2O3	COC1=CC=CC=C1N1CCN(CC(O)CO)CC1	DTXSID80394474	3-[4-(2-methoxyphenyl)piperazin-1-yl]propane-1,2-diol	92493-68-0	C14H22N2O3	COC1=CC=CC=C1N1CCN(CC(O)CO)CC1	COC1=CC=CC=C1N1CCN(CC(O)CO)CC1	InChI=1/C14H22N2O3/c1-19-14-5-3-2-4-13(14)16-8-6-15(7-9-16)10-12(18)11-17/h2-5,12,17-18H,6-11H2,1H3	IKIRAVZPWOOMIS-UHFFFAOYSA-N	266.163	1	0	0
C14H22N2O3	MS Ready Formula	DTXCID70420998	C14H22N2O3	C(N1CCOCCOCCOCC1)C1=CN=CC=C1	DTXSID20470180	1,4,7-Trioxa-10-azacyclododecane, 10-(3-pyridinylmethyl)-	876017-61-7	C14H22N2O3	C(N1CCOCCOCCOCC1)C1=CN=CC=C1	C(N1CCOCCOCCOCC1)C1=CN=CC=C1	InChI=1S/C14H22N2O3/c1-2-14(12-15-3-1)13-16-4-6-17-8-10-19-11-9-18-7-5-16/h1-3,12H,4-11,13H2	BXAUEMLBILFWSB-UHFFFAOYSA-N	266.163	1	0	0
C14H22N2O3	MS Ready Formula	DTXCID001008001	C14H22N2O3	CCCCOC(=O)NC(CO)CC1=CC=C(N)C=C1	DTXSID80474280	butyl 1-(4-aminobenzyl)-2-hydroxyethylcarbamate	188404-34-4	C14H22N2O3	CCCCOC(=O)NC(CO)CC1=CC=C(N)C=C1	CCCCOC(=O)NC(CO)CC1=CC=C(N)C=C1	InChI=1/C14H22N2O3/c1-2-3-8-19-14(18)16-13(10-17)9-11-4-6-12(15)7-5-11/h4-7,13,17H,2-3,8-10,15H2,1H3,(H,16,18)	OSUKKPIXRGNCBB-UHFFFAOYSA-N	266.163	1	0	0
C14H22N2O3	MS Ready Formula	DTXCID80435871	C14H22N2O3	O=C1CC2(CCCCC2)C(=O)N1CN1CCOCC1	DTXSID10485061	2-Azaspiro[4.5]decane-1,3-dione, 2-(4-morpholinylmethyl)-	61589-11-5	C14H22N2O3	O=C1CC2(CCCCC2)C(=O)N1CN1CCOCC1	O=C1CC2(CCCCC2)C(=O)N1CN1CCOCC1	InChI=1S/C14H22N2O3/c17-12-10-14(4-2-1-3-5-14)13(18)16(12)11-15-6-8-19-9-7-15/h1-11H2	IFSIMILVMBJXRL-UHFFFAOYSA-N	266.163	1	0	0
C14H22N2O3	MS Ready Formula	DTXCID80969323	C14H22N2O3	CCOC(OCC)C(NC(=O)CN)C1=CC=CC=C1	DTXSID20498900	N-(2,2-Diethoxy-1-phenylethyl)glycinamide	67602-01-1	C14H22N2O3	CCOC(OCC)C(NC(=O)CN)C1=CC=CC=C1	CCOC(OCC)C(NC(=O)CN)C1=CC=CC=C1	InChI=1/C14H22N2O3/c1-3-18-14(19-4-2)13(16-12(17)10-15)11-8-6-5-7-9-11/h5-9,13-14H,3-4,10,15H2,1-2H3,(H,16,17)	PJVBFXOFNCONNO-UHFFFAOYSA-N	266.163	1	0	0
C14H22N2O3	MS Ready Formula	DTXCID40485973	C14H22N2O3	COC1=CC=C(OCCNCCCCC(N)=O)C=C1	DTXSID40535184	5-{[2-(4-Methoxyphenoxy)ethyl]amino}pentanamide	90068-43-2	C14H22N2O3	COC1=CC=C(OCCNCCCCC(N)=O)C=C1	COC1=CC=C(OCCNCCCCC(N)=O)C=C1	InChI=1S/C14H22N2O3/c1-18-12-5-7-13(8-6-12)19-11-10-16-9-3-2-4-14(15)17/h5-8,16H,2-4,9-11H2,1H3,(H2,15,17)	DPKHCCVIMBTLTQ-UHFFFAOYSA-N	266.163	1	0	0
C14H22N2O3	MS Ready Formula	DTXCID40502230	C14H22N2O3	COC1=CC(OC)=C(CN2CCNCC2)C(OC)=C1	DTXSID00551446	1-[(2,4,6-Trimethoxyphenyl)methyl]piperazine	113698-83-2	C14H22N2O3	COC1=CC(OC)=C(CN2CCNCC2)C(OC)=C1	COC1=CC(OC)=C(CN2CCNCC2)C(OC)=C1	InChI=1S/C14H22N2O3/c1-17-11-8-13(18-2)12(14(9-11)19-3)10-16-6-4-15-5-7-16/h8-9,15H,4-7,10H2,1-3H3	OBRWIIFFRKWIOH-UHFFFAOYSA-N	266.163	1	0	0
C14H22N2O3	MS Ready Formula	DTXCID8041111	C14H22N2O3	CCOC1=CC(N)=C(OCC)C=C1N1CCOCC1	DTXSID90583716	2,5-Diethoxy-4-(morpholin-4-yl)aniline--hydrogen chloride (1/2)	136334-84-4	C14H24Cl2N2O3	Cl.Cl.CCOC1=CC(N2CCOCC2)=C(OCC)C=C1N	CCOC1=CC(N)=C(OCC)C=C1N1CCOCC1	InChI=1S/C14H22N2O3/c1-3-18-13-10-12(16-5-7-17-8-6-16)14(19-4-2)9-11(13)15/h9-10H,3-8,15H2,1-2H3	DDCBPJKVWMBNCC-UHFFFAOYSA-N	266.163	1	0	0
C14H22N2O3	MS Ready Formula	DTXCID50950263	C14H22N2O3	COC1=CC=CC=C1C(N)CNC(=O)OC(C)(C)C	DTXSID50585751	tert-Butyl [2-amino-2-(2-methoxyphenyl)ethyl]carbamate	939760-42-6	C14H22N2O3	COC1=CC=CC=C1C(N)CNC(=O)OC(C)(C)C	COC1=CC=CC=C1C(N)CNC(=O)OC(C)(C)C	InChI=1/C14H22N2O3/c1-14(2,3)19-13(17)16-9-11(15)10-7-5-6-8-12(10)18-4/h5-8,11H,9,15H2,1-4H3,(H,16,17)	WFJDFZYEBDJNDS-UHFFFAOYSA-N	266.163	1	0	0
C14H22N2O3	MS Ready Formula	DTXCID60868123	C14H22N2O3	CCCCC(CC)COC1=CC=C(N)C(=C1)[N+]([O-])=O	DTXSID70614234	4-[(2-Ethylhexyl)oxy]-2-nitroaniline	59428-16-9	C14H22N2O3	CCCCC(CC)COC1=CC(=C(N)C=C1)[N+]([O-])=O	CCCCC(CC)COC1=CC=C(N)C(=C1)[N+]([O-])=O	InChI=1/C14H22N2O3/c1-3-5-6-11(4-2)10-19-12-7-8-13(15)14(9-12)16(17)18/h7-9,11H,3-6,10,15H2,1-2H3	MRRFFLSMJBTWQA-UHFFFAOYSA-N	266.163	1	0	0
C14H22N2O3	MS Ready Formula	DTXCID10982944	C14H22N2O3	CN(C)CCCOC1=CC=C(C=C1)C(N)CC(O)=O	DTXSID50697323	3-Amino-3-{4-[3-(dimethylamino)propoxy]phenyl}propanoic acid	773125-18-1	C14H22N2O3	CN(C)CCCOC1=CC=C(C=C1)C(N)CC(O)=O	CN(C)CCCOC1=CC=C(C=C1)C(N)CC(O)=O	InChI=1/C14H22N2O3/c1-16(2)8-3-9-19-12-6-4-11(5-7-12)13(15)10-14(17)18/h4-7,13H,3,8-10,15H2,1-2H3,(H,17,18)	ISTSPHMOKJXAJM-UHFFFAOYSA-N	266.163	1	0	0
C14H22N2O3	MS Ready Formula	DTXCID80651317	C14H22N2O3	COC1=CC(CN)=C(CNC(=O)OC(C)(C)C)C=C1	DTXSID10700569	tert-Butyl {[2-(aminomethyl)-4-methoxyphenyl]methyl}carbamate	862205-34-3	C14H22N2O3	COC1=CC(CN)=C(CNC(=O)OC(C)(C)C)C=C1	COC1=CC(CN)=C(CNC(=O)OC(C)(C)C)C=C1	InChI=1S/C14H22N2O3/c1-14(2,3)19-13(17)16-9-10-5-6-12(18-4)7-11(10)8-15/h5-7H,8-9,15H2,1-4H3,(H,16,17)	OEYPEJHSHYZRLF-UHFFFAOYSA-N	266.163	1	0	0
C14H22N2O3	MS Ready Formula	DTXCID10681869	C14H22N2O3	COC1=CC=C(C=C1)C1N(O)C(C)(C)C(C)(C)N1O	DTXSID00731125	2-(4-Methoxyphenyl)-4,4,5,5-tetramethylimidazolidine-1,3-diol	41359-25-5	C14H22N2O3	COC1=CC=C(C=C1)C1N(O)C(C)(C)C(C)(C)N1O	COC1=CC=C(C=C1)C1N(O)C(C)(C)C(C)(C)N1O	InChI=1S/C14H22N2O3/c1-13(2)14(3,4)16(18)12(15(13)17)10-6-8-11(19-5)9-7-10/h6-9,12,17-18H,1-5H3	SXGOQRKMJWISJL-UHFFFAOYSA-N	266.163	1	0	0
C14H22N2O3	MS Ready Formula	DTXCID20684700	C14H22N2O3	CC1=CC=CC(C)=C1NC(=O)CN(CCO)CCO	DTXSID90733956	N-(2,6-Dimethylphenyl)-N~2~,N~2~-bis(2-hydroxyethyl)glycinamide	20846-30-4	C14H22N2O3	CC1=CC=CC(C)=C1NC(=O)CN(CCO)CCO	CC1=CC=CC(C)=C1NC(=O)CN(CCO)CCO	InChI=1S/C14H22N2O3/c1-11-4-3-5-12(2)14(11)15-13(19)10-16(6-8-17)7-9-18/h3-5,17-18H,6-10H2,1-2H3,(H,15,19)	OXSNCSASHMITHD-UHFFFAOYSA-N	266.163	1	0	0
C14H22N2O3	MS Ready Formula	DTXCID80701780	C14H22N2O3	COCCOC1=C(NC(C)C)C=C(NC(C)=O)C=C1	DTXSID10751036	N-{4-(2-Methoxyethoxy)-3-[(propan-2-yl)amino]phenyl}acetamide	88977-53-1	C14H22N2O3	COCCOC1=C(NC(C)C)C=C(NC(C)=O)C=C1	COCCOC1=C(NC(C)C)C=C(NC(C)=O)C=C1	InChI=1S/C14H22N2O3/c1-10(2)15-13-9-12(16-11(3)17)5-6-14(13)19-8-7-18-4/h5-6,9-10,15H,7-8H2,1-4H3,(H,16,17)	FLEVYHGWVSYAEQ-UHFFFAOYSA-N	266.163	1	0	0
C14H22N2O3	MS Ready Formula	DTXCID40861470	C14H22N2O3	CNC(CO)CCCNC(=O)OCC1=CC=CC=C1	DTXSID60787320	Benzyl [5-hydroxy-4-(methylamino)pentyl]carbamate	586964-38-7	C14H22N2O3	CNC(CO)CCCNC(=O)OCC1=CC=CC=C1	CNC(CO)CCCNC(=O)OCC1=CC=CC=C1	InChI=1/C14H22N2O3/c1-15-13(10-17)8-5-9-16-14(18)19-11-12-6-3-2-4-7-12/h2-4,6-7,13,15,17H,5,8-11H2,1H3,(H,16,18)	POZGJRSEKUJRPB-UHFFFAOYSA-N	266.163	1	0	0
C14H22N2O3	MS Ready Formula	DTXCID20751406	C14H22N2O3	CC(C)C1=CC(OCCCCCC(O)=O)=NC(C)=N1	DTXSID00800663	6-{[2-Methyl-6-(propan-2-yl)pyrimidin-4-yl]oxy}hexanoic acid	648916-03-4	C14H22N2O3	CC(C)C1=CC(OCCCCCC(O)=O)=NC(C)=N1	CC(C)C1=CC(OCCCCCC(O)=O)=NC(C)=N1	InChI=1S/C14H22N2O3/c1-10(2)12-9-13(16-11(3)15-12)19-8-6-4-5-7-14(17)18/h9-10H,4-8H2,1-3H3,(H,17,18)	DWCOMTZDBCEYGV-UHFFFAOYSA-N	266.163	1	0	0
C14H22N2O3	MS Ready Formula	DTXCID60757669	C14H22N2O3	CCN(CCOC)C1=C(OC)C=CC(NC(C)=O)=C1	DTXSID80806926	N-{3-[Ethyl(2-methoxyethyl)amino]-4-methoxyphenyl}acetamide	62607-25-4	C14H22N2O3	CCN(CCOC)C1=C(OC)C=CC(NC(C)=O)=C1	CCN(CCOC)C1=C(OC)C=CC(NC(C)=O)=C1	InChI=1S/C14H22N2O3/c1-5-16(8-9-18-3)13-10-12(15-11(2)17)6-7-14(13)19-4/h6-7,10H,5,8-9H2,1-4H3,(H,15,17)	HYQOSLAUCNEPJS-UHFFFAOYSA-N	266.163	1	0	0
C14H22N2O3	MS Ready Formula	DTXCID30757853	C14H22N2O3	COCCOCCNC(=O)NC1=C(C)C=CC=C1C	DTXSID80807110	N-(2,6-Dimethylphenyl)-N'-[2-(2-methoxyethoxy)ethyl]urea	62593-70-8	C14H22N2O3	COCCOCCNC(=O)NC1=C(C)C=CC=C1C	COCCOCCNC(=O)NC1=C(C)C=CC=C1C	InChI=1S/C14H22N2O3/c1-11-5-4-6-12(2)13(11)16-14(17)15-7-8-19-10-9-18-3/h4-6H,7-10H2,1-3H3,(H2,15,16,17)	AZRYIFMXCDBJPJ-UHFFFAOYSA-N	266.163	1	0	0
C14H22N2O3	MS Ready Formula	DTXCID90772300	C14H22N2O3	CCN(CCCNC(=O)OCCO)C1=CC=CC=C1	DTXSID80821558	2-Hydroxyethyl {3-[ethyl(phenyl)amino]propyl}carbamate	60809-97-4	C14H22N2O3	CCN(CCCNC(=O)OCCO)C1=CC=CC=C1	CCN(CCCNC(=O)OCCO)C1=CC=CC=C1	InChI=1S/C14H22N2O3/c1-2-16(13-7-4-3-5-8-13)10-6-9-15-14(18)19-12-11-17/h3-5,7-8,17H,2,6,9-12H2,1H3,(H,15,18)	WSMXAAHJZSNVRR-UHFFFAOYSA-N	266.163	1	0	0
C18H34N2O6S	MS Ready Formula	DTXCID90197231	C18H34N2O6S	CCCC1CC(N(C)C1)C(=O)NC(C(C)O)C1OC(SC)C(O)C(O)C1O	DTXSID3023215	Lincomycin	154-21-2	C18H34N2O6S	CCC[C@@H]1C[C@H](N(C)C1)C(=O)N[C@H]([C@@H](C)O)[C@H]1O[C@H](SC)[C@H](O)[C@@H](O)[C@H]1O	CCCC1CC(N(C)C1)C(=O)NC(C(C)O)C1OC(SC)C(O)C(O)C1O	InChI=1/C18H34N2O6S/c1-5-6-10-7-11(20(3)8-10)17(25)19-12(9(2)21)16-14(23)13(22)15(24)18(26-16)27-4/h9-16,18,21-24H,5-8H2,1-4H3,(H,19,25)	OJMMVQQUTAEWLP-UHFFFAOYSA-N	406.214	50	1	1
C18H34N2O6S	MS Ready Formula	DTXCID90197231	C18H34N2O6S	CCCC1CC(N(C)C1)C(=O)NC(C(C)O)C1OC(SC)C(O)C(O)C1O	DTXSID7047803	Lincomycin hydrochloride	859-18-7	C18H35ClN2O6S	Cl.CCC[C@@H]1C[C@H](N(C)C1)C(=O)N[C@H]([C@@H](C)O)[C@H]1O[C@H](SC)[C@H](O)[C@@H](O)[C@H]1O	CCCC1CC(N(C)C1)C(=O)NC(C(C)O)C1OC(SC)C(O)C(O)C1O	InChI=1/C18H34N2O6S/c1-5-6-10-7-11(20(3)8-10)17(25)19-12(9(2)21)16-14(23)13(22)15(24)18(26-16)27-4/h9-16,18,21-24H,5-8H2,1-4H3,(H,19,25)	OJMMVQQUTAEWLP-UHFFFAOYSA-N	406.214	28	1	0
C18H34N2O6S	MS Ready Formula	DTXCID90197231	C18H34N2O6S	CCCC1CC(N(C)C1)C(=O)NC(C(C)O)C1OC(SC)C(O)C(O)C1O	DTXSID20849438	PUBCHEM_71432748	1398534-62-7	C18H35ClN2O6S	Cl.CCC[C@@H]1C[C@H](N(C)C1)C(=O)N[C@@H](C(C)O)[C@@H]1O[C@H](SC)[C@H](O)[C@@H](O)[C@H]1O	CCCC1CC(N(C)C1)C(=O)NC(C(C)O)C1OC(SC)C(O)C(O)C1O	InChI=1/C18H34N2O6S/c1-5-6-10-7-11(20(3)8-10)17(25)19-12(9(2)21)16-14(23)13(22)15(24)18(26-16)27-4/h9-16,18,21-24H,5-8H2,1-4H3,(H,19,25)	OJMMVQQUTAEWLP-UHFFFAOYSA-N	406.214	1	0	0
C10H12N2O	MS Ready Formula	DTXCID4027577	C10H12N2O	CN1C(CCC1=O)C1=CN=CC=C1	DTXSID1047576	Cotinine	486-56-6	C10H12N2O	CN1[C@@H](CCC1=O)C1=CN=CC=C1	CN1C(CCC1=O)C1=CN=CC=C1	InChI=1/C10H12N2O/c1-12-9(4-5-10(12)13)8-3-2-6-11-7-8/h2-3,6-7,9H,4-5H2,1H3	UIKROCXWUNQSPJ-UHFFFAOYSA-N	176.095	56	1	1
C10H12N2O	MS Ready Formula	DTXCID4040765	C10H12N2O	NCCC1=CNC2=CC=C(O)C=C12	DTXSID8075330	Serotonin	50-67-9	C10H12N2O	NCCC1=CNC2=CC=C(O)C=C12	NCCC1=CNC2=CC=C(O)C=C12	InChI=1S/C10H12N2O/c11-4-3-7-6-12-10-2-1-8(13)5-9(7)10/h1-2,5-6,12-13H,3-4,11H2	QZAYGJVTTNCVMB-UHFFFAOYSA-N	176.095	32	1	1
C10H12N2O	MS Ready Formula	DTXCID6024412	C10H12N2O	CC1CN(NC1=O)C1=CC=CC=C1	DTXSID8044412	4-Methyl-1-phenylpyrazolidin-3-one	2654-57-1	C10H12N2O	CC1CN(NC1=O)C1=CC=CC=C1	CC1CN(NC1=O)C1=CC=CC=C1	InChI=1/C10H12N2O/c1-8-7-12(11-10(8)13)9-5-3-2-4-6-9/h2-6,8H,7H2,1H3,(H,11,13)	ZZEYCGJAYIHIAZ-UHFFFAOYSA-N	176.095	28	0	0
C10H12N2O	MS Ready Formula	DTXCID4040765	C10H12N2O	NCCC1=CNC2=CC=C(O)C=C12	DTXSID80165186	Serotonin hydrochloride	153-98-0	C10H13ClN2O	Cl.NCCC1=CNC2=C1C=C(O)C=C2	NCCC1=CNC2=CC=C(O)C=C12	InChI=1S/C10H12N2O/c11-4-3-7-6-12-10-2-1-8(13)5-9(7)10/h1-2,5-6,12-13H,3-4,11H2	QZAYGJVTTNCVMB-UHFFFAOYSA-N	176.095	13	1	0
C10H12N2O	MS Ready Formula	DTXCID70206653	C10H12N2O	CC1N=C(N)OC1C1=CC=CC=C1	DTXSID2048870	(4R,5S)-4-methyl-5-phenyl-4,5-dihydro-1,3-oxazol-2-amine	29493-77-4	C10H12N2O	C[C@H]1N=C(N)O[C@H]1C1=CC=CC=C1	CC1N=C(N)OC1C1=CC=CC=C1	InChI=1/C10H12N2O/c1-7-9(13-10(11)12-7)8-5-3-2-4-6-8/h2-7,9H,1H3,(H2,11,12)	LJQBMYDFWFGESC-UHFFFAOYSA-N	176.095	11	0	0
C10H12N2O	MS Ready Formula	DTXCID4027577	C10H12N2O	CN1C(CCC1=O)C1=CN=CC=C1	DTXSID6047577	(+-)-Cotinine	NOCAS_47577	C10H12N2O	CN1C(CCC1=O)C1=CN=CC=C1	CN1C(CCC1=O)C1=CN=CC=C1	InChI=1/C10H12N2O/c1-12-9(4-5-10(12)13)8-3-2-6-11-7-8/h2-3,6-7,9H,4-5H2,1H3	UIKROCXWUNQSPJ-UHFFFAOYSA-N	176.095	9	0	0
C10H12N2O	MS Ready Formula	DTXCID00101268	C10H12N2O	OCCCC1=NC2=CC=CC=C2N1	DTXSID40178777	2-Benzimidazolepropanol	2403-66-9	C10H12N2O	OCCCC1=NC2=CC=CC=C2N1	OCCCC1=NC2=CC=CC=C2N1	InChI=1S/C10H12N2O/c13-7-3-6-10-11-8-4-1-2-5-9(8)12-10/h1-2,4-5,13H,3,6-7H2,(H,11,12)	CQFSGSFSOWEIGO-UHFFFAOYSA-N	176.095	9	0	0
C10H12N2O	MS Ready Formula	DTXCID80118596	C10H12N2O	NCCC1=CNC2=C1C=CC(O)=C2	DTXSID10196105	6-Hydroxytryptamine	443-31-2	C10H12N2O	NCCC1=CNC2=C1C=CC(O)=C2	NCCC1=CNC2=C1C=CC(O)=C2	InChI=1S/C10H12N2O/c11-4-3-7-6-12-10-5-8(13)1-2-9(7)10/h1-2,5-6,12-13H,3-4,11H2	WZTKTNRVJAMKAS-UHFFFAOYSA-N	176.095	9	0	0
C10H12N2O	MS Ready Formula	DTXCID9079517	C10H12N2O	O=C(NC1CC1)NC1=CC=CC=C1	DTXSID80157026	N-Cyclopropyl-N'-phenylurea	13140-86-8	C10H12N2O	O=C(NC1CC1)NC1=CC=CC=C1	O=C(NC1CC1)NC1=CC=CC=C1	InChI=1S/C10H12N2O/c13-10(12-9-6-7-9)11-8-4-2-1-3-5-8/h1-5,9H,6-7H2,(H2,11,12,13)	GAVZUXBKQVMADB-UHFFFAOYSA-N	176.095	7	0	0
C10H12N2O	MS Ready Formula	DTXCID00219276	C10H12N2O	C1NC=NCC1Oc1ccccc1	DTXSID90185693	1,4,5,6-Tetrahydro-5-phenoxypyrimidine	31822-84-1	C10H12N2O	C1NC=NCC1OC1=CC=CC=C1	C1NC=NCC1Oc1ccccc1	InChI=1/C10H12N2O/c1-2-4-9(5-3-1)13-10-6-11-8-12-7-10/h1-5,8,10H,6-7H2,(H,11,12)	OIGIQMJAAZXDQH-UHFFFAOYSA-N	176.095	7	0	0
C10H12N2O	MS Ready Formula	DTXCID20128098	C10H12N2O	NCCC1=CNC2=C1C(O)=CC=C2	DTXSID30205607	4-Hydroxytryptamine	570-14-9	C10H12N2O	NCCC1=CNC2=C1C(O)=CC=C2	NCCC1=CNC2=C1C(O)=CC=C2	InChI=1S/C10H12N2O/c11-5-4-7-6-12-8-2-1-3-9(13)10(7)8/h1-3,6,12-13H,4-5,11H2	FKIRTWDHOWAQGX-UHFFFAOYSA-N	176.095	7	0	0
C10H12N2O	MS Ready Formula	DTXCID10236510	C10H12N2O	COC1=CC=C(C=C1)C1=NCCN1	DTXSID40285359	2-(4-Methoxyphenyl)-4,5-dihydro-1H-imidazole	6302-84-7	C10H12N2O	COC1=CC=C(C=C1)C1=NCCN1	COC1=CC=C(C=C1)C1=NCCN1	InChI=1S/C10H12N2O/c1-13-9-4-2-8(3-5-9)10-11-6-7-12-10/h2-5H,6-7H2,1H3,(H,11,12)	LPRQSQCAHSRGRZ-UHFFFAOYSA-N	176.095	7	0	0
C10H12N2O	MS Ready Formula	DTXCID4040765	C10H12N2O	NCCC1=CNC2=CC=C(O)C=C12	DTXSID80183305	Serotonin sulfate	2906-14-1	C10H14N2O5S	OS([O-])(=O)=O.[NH3+]CCC1=CNC2=C1C=C(O)C=C2	NCCC1=CNC2=CC=C(O)C=C12	InChI=1S/C10H12N2O/c11-4-3-7-6-12-10-2-1-8(13)5-9(7)10/h1-2,5-6,12-13H,3-4,11H2	QZAYGJVTTNCVMB-UHFFFAOYSA-N	176.095	5	0	0
C10H12N2O	MS Ready Formula	DTXCID70206653	C10H12N2O	CC1N=C(N)OC1C1=CC=CC=C1	DTXSID50226314	Oxazolidine, 2-imino-4-methyl-5-phenyl-, hydrobromide (Z)-(+-)-	75343-74-7	C10H13BrN2O	Br.C[C@H]1N=C(N)O[C@H]1C1=CC=CC=C1	CC1N=C(N)OC1C1=CC=CC=C1	InChI=1/C10H12N2O/c1-7-9(13-10(11)12-7)8-5-3-2-4-6-8/h2-7,9H,1H3,(H2,11,12)	LJQBMYDFWFGESC-UHFFFAOYSA-N	176.095	5	0	0
C10H12N2O	MS Ready Formula	DTXCID30154565	C10H12N2O	CC1=CC=C(NC(=O)N2CC2)C=C1	DTXSID30232074	1-Aziridinecarboxamide, N-(p-tolyl)-	829-65-2	C10H12N2O	CC1=CC=C(NC(=O)N2CC2)C=C1	CC1=CC=C(NC(=O)N2CC2)C=C1	InChI=1S/C10H12N2O/c1-8-2-4-9(5-3-8)11-10(13)12-6-7-12/h2-5H,6-7H2,1H3,(H,11,13)	YZLZQBPZTCOFAD-UHFFFAOYSA-N	176.095	5	0	0
C10H12N2O	MS Ready Formula	DTXCID60100459	C10H12N2O	CC1=CC=CC=C1NC1=NCCO1	DTXSID00177968	o-Toluidine, N-(2-oxazolin-2-yl)-	23417-34-7	C10H12N2O	CC1=CC=CC=C1NC1=NCCO1	CC1=CC=CC=C1NC1=NCCO1	InChI=1S/C10H12N2O/c1-8-4-2-3-5-9(8)12-10-11-6-7-13-10/h2-5H,6-7H2,1H3,(H,11,12)	QLOGFFCTOGPFIU-UHFFFAOYSA-N	176.095	4	0	0
C10H12N2O	MS Ready Formula	DTXCID50114469	C10H12N2O	NC1=CC=C(C=C1)C(=O)NC1CC1	DTXSID10191978	Benzamide, 4-amino-N-cyclopropyl-	38681-77-5	C10H12N2O	NC1=CC=C(C=C1)C(=O)NC1CC1	NC1=CC=C(C=C1)C(=O)NC1CC1	InChI=1S/C10H12N2O/c11-8-3-1-7(2-4-8)10(13)12-9-5-6-9/h1-4,9H,5-6,11H2,(H,12,13)	TZPIKGCQLFRHGR-UHFFFAOYSA-N	176.095	4	0	0
C10H12N2O	MS Ready Formula	DTXCID20138319	C10H12N2O	CC1=CC(NC2=NCCO2)=CC=C1	DTXSID90215828	2-Oxazolamine, 4,5-dihydro-N-(3-methylphenyl)- (9CI)	65536-43-8	C10H12N2O	CC1=CC(NC2=NCCO2)=CC=C1	CC1=CC(NC2=NCCO2)=CC=C1	InChI=1S/C10H12N2O/c1-8-3-2-4-9(7-8)12-10-11-5-6-13-10/h2-4,7H,5-6H2,1H3,(H,11,12)	MKENSKQNBRWBOI-UHFFFAOYSA-N	176.095	4	0	0
C10H12N2O	MS Ready Formula	DTXCID90293863	C10H12N2O	CCCNC1=NC2=CC=CC=C2O1	DTXSID30342783	2-Benzoxazolamine, N-propyl-	28291-80-7	C10H12N2O	CCCNC1=NC2=CC=CC=C2O1	CCCNC1=NC2=CC=CC=C2O1	InChI=1S/C10H12N2O/c1-2-7-11-10-12-8-5-3-4-6-9(8)13-10/h3-6H,2,7H2,1H3,(H,11,12)	KRJKEIKSZSQTTG-UHFFFAOYSA-N	176.095	4	0	0
C10H12N2O	MS Ready Formula	DTXCID30295301	C10H12N2O	CC1(C)NC2=CC=CC=C2NC1=O	DTXSID70344226	3,3-dimethyl-3,4-dihydroquinoxalin-2(1H)-one	80636-30-2	C10H12N2O	CC1(C)NC2=CC=CC=C2NC1=O	CC1(C)NC2=CC=CC=C2NC1=O	InChI=1S/C10H12N2O/c1-10(2)9(13)11-7-5-3-4-6-8(7)12-10/h3-6,12H,1-2H3,(H,11,13)	RDKNTOVJVFYGPA-UHFFFAOYSA-N	176.095	4	0	0
C10H12N2O	MS Ready Formula	DTXCID70206653	C10H12N2O	CC1N=C(N)OC1C1=CC=CC=C1	DTXSID40574154	(4R,5R)-4-Methyl-5-phenyl-4,5-dihydro-1,3-oxazol-2-amine	10189-63-6	C10H12N2O	C[C@H]1N=C(N)O[C@@H]1C1=CC=CC=C1	CC1N=C(N)OC1C1=CC=CC=C1	InChI=1/C10H12N2O/c1-7-9(13-10(11)12-7)8-5-3-2-4-6-8/h2-7,9H,1H3,(H2,11,12)	LJQBMYDFWFGESC-UHFFFAOYSA-N	176.095	4	0	0
C10H12N2O	MS Ready Formula	DTXCID50199458	C10H12N2O	OC1(CNC=NC1)c1ccccc1	DTXSID60150838	5-Pyrimidinol, 1,4,5,6-tetrahydro-5-phenyl-, monohydrochloride	114703-64-9	C10H13ClN2O	Cl.OC1(CNC=NC1)C1=CC=CC=C1	OC1(CNC=NC1)c1ccccc1	InChI=1/C10H12N2O/c13-10(6-11-8-12-7-10)9-4-2-1-3-5-9/h1-5,8,13H,6-7H2,(H,11,12)	KWZCOMAWTOXJNL-UHFFFAOYSA-N	176.095	3	0	0
C10H12N2O	MS Ready Formula	DTXCID4040765	C10H12N2O	NCCC1=CNC2=CC=C(O)C=C12	DTXSID90176107	Serotonin succinate	21716-89-2	C14H18N2O5	OC(=O)CCC([O-])=O.[NH3+]CCC1=CNC2=C1C=C(O)C=C2	NCCC1=CNC2=CC=C(O)C=C12,OC(=O)CCC(O)=O	InChI=1S/C10H12N2O/c11-4-3-7-6-12-10-2-1-8(13)5-9(7)10/h1-2,5-6,12-13H,3-4,11H2	QZAYGJVTTNCVMB-UHFFFAOYSA-N	176.095	3	0	0
C10H12N2O	MS Ready Formula	DTXCID3099838	C10H12N2O	CC1(C)OC(N)=NC2=CC=CC=C12	DTXSID00177347	4H-3,1-Benzoxazin-2-imine, 1,2-dihydro-4,4-dimethyl-	22796-63-0	C10H12N2O	CC1(C)OC(N)=NC2=CC=CC=C12	CC1(C)OC(N)=NC2=CC=CC=C12	InChI=1S/C10H12N2O/c1-10(2)7-5-3-4-6-8(7)12-9(11)13-10/h3-6H,1-2H3,(H2,11,12)	RXAVXDBLOBNIFT-UHFFFAOYSA-N	176.095	3	0	0
C10H12N2O	MS Ready Formula	DTXCID101280632	C10H12N2O	CC(C)N=NC(=O)C1=CC=CC=C1	DTXSID30187676	Benzoic acid, isopropylidenehydrazide	3408-16-0	C10H12N2O	CC(C)=NNC(=O)C1=CC=CC=C1	CC(C)N=NC(=O)C1=CC=CC=C1	InChI=1S/C10H12N2O/c1-8(2)11-12-10(13)9-6-4-3-5-7-9/h3-8H,1-2H3	RZEGVKBUMJHNNU-UHFFFAOYSA-N	176.095	3	0	0
C10H12N2O	MS Ready Formula	DTXCID70114926	C10H12N2O	CNN1CC2=CC=CC=C2CC1=O	DTXSID60192435	3(2H)-Isoquinolinone, 1,4-dihydro-2-(methylamino)-	39191-73-6	C10H12N2O	CNN1CC2=CC=CC=C2CC1=O	CNN1CC2=CC=CC=C2CC1=O	InChI=1S/C10H12N2O/c1-11-12-7-9-5-3-2-4-8(9)6-10(12)13/h2-5,11H,6-7H2,1H3	LPMXHTSWSHVNSG-UHFFFAOYSA-N	176.095	3	0	0
C10H12N2O	MS Ready Formula	DTXCID50123076	C10H12N2O	CCCOC1=NC2=CC=CC=C2N1	DTXSID20200585	1H-Benzimidazole, 2-propoxy-	52602-90-1	C10H12N2O	CCCOC1=NC2=CC=CC=C2N1	CCCOC1=NC2=CC=CC=C2N1	InChI=1S/C10H12N2O/c1-2-7-13-10-11-8-5-3-4-6-9(8)12-10/h3-6H,2,7H2,1H3,(H,11,12)	VJWNLHRQOCVMNI-UHFFFAOYSA-N	176.095	3	0	0
C10H12N2O	MS Ready Formula	DTXCID30138320	C10H12N2O	C(NC1=NCCO1)C1=CC=CC=C1	DTXSID50215829	Benzylamine, N-(2-oxazolinyl)-	65536-79-0	C10H12N2O	C(NC1=NCCO1)C1=CC=CC=C1	C(NC1=NCCO1)C1=CC=CC=C1	InChI=1S/C10H12N2O/c1-2-4-9(5-3-1)8-12-10-11-6-7-13-10/h1-5H,6-8H2,(H,11,12)	DBCGDMLNSRGMLI-UHFFFAOYSA-N	176.095	3	0	0
C10H12N2O	MS Ready Formula	DTXCID10233867	C10H12N2O	O=C1NCCN1CC1=CC=CC=C1	DTXSID30282716	1-Benzylimidazolidin-2-one	2385-38-8	C10H12N2O	O=C1NCCN1CC1=CC=CC=C1	O=C1NCCN1CC1=CC=CC=C1	InChI=1S/C10H12N2O/c13-10-11-6-7-12(10)8-9-4-2-1-3-5-9/h1-5H,6-8H2,(H,11,13)	IXNSPEIJKZNYLL-UHFFFAOYSA-N	176.095	3	0	0
C10H12N2O	MS Ready Formula	DTXCID70951358	C10H12N2O	O=C1NCCNC1C1=CC=CC=C1	DTXSID80290689	3-Phenylpiperazin-2-one	5368-28-5	C10H12N2O	O=C1NCCNC1C1=CC=CC=C1	O=C1NCCNC1C1=CC=CC=C1	InChI=1/C10H12N2O/c13-10-9(11-6-7-12-10)8-4-2-1-3-5-8/h1-5,9,11H,6-7H2,(H,12,13)	WKFFHKBGGZHQAX-UHFFFAOYSA-N	176.095	3	0	0
C10H12N2O	MS Ready Formula	DTXCID10244312	C10H12N2O	CC(=O)N1CCC2=C1C=C(N)C=C2	DTXSID00293172	1-Acetyl-6-aminoindoline	62368-29-0	C10H12N2O	CC(=O)N1CCC2=C1C=C(N)C=C2	CC(=O)N1CCC2=C1C=C(N)C=C2	InChI=1S/C10H12N2O/c1-7(13)12-5-4-8-2-3-9(11)6-10(8)12/h2-3,6H,4-5,11H2,1H3	LOZKZWIQDVEDCQ-UHFFFAOYSA-N	176.095	3	0	0
C10H12N2O	MS Ready Formula	DTXCID60254562	C10H12N2O	CC(=O)N1CCC2=C1C=CC(N)=C2	DTXSID30303430	1-Acetyl-5-aminoindoline	4993-96-8	C10H12N2O	CC(=O)N1CCC2=C1C=CC(N)=C2	CC(=O)N1CCC2=C1C=CC(N)=C2	InChI=1S/C10H12N2O/c1-7(13)12-5-4-8-6-9(11)2-3-10(8)12/h2-3,6H,4-5,11H2,1H3	WSDUFDGEYKOQRT-UHFFFAOYSA-N	176.095	3	0	0
C10H12N2O	MS Ready Formula	DTXCID20255151	C10H12N2O	CC1=CC2=C(C=C1C)N=C(CO)N2	DTXSID40304019	MLS000756324	6761-86-0	C10H12N2O	CC1=CC2=C(C=C1C)N=C(CO)N2	CC1=CC2=C(C=C1C)N=C(CO)N2	InChI=1S/C10H12N2O/c1-6-3-8-9(4-7(6)2)12-10(5-13)11-8/h3-4,13H,5H2,1-2H3,(H,11,12)	NLTYZPBQHXXZGL-UHFFFAOYSA-N	176.095	3	0	0
C10H12N2O	MS Ready Formula	DTXCID60295293	C10H12N2O	CC1(C)NC(=O)C2=CC=CC=C2N1	DTXSID40344218	2,2-Dimethyl-2,3-dihydro-4(1H)-quinazolinone	77726-78-4	C10H12N2O	CC1(C)NC(=O)C2=CC=CC=C2N1	CC1(C)NC(=O)C2=CC=CC=C2N1	InChI=1S/C10H12N2O/c1-10(2)11-8-6-4-3-5-7(8)9(13)12-10/h3-6,11H,1-2H3,(H,12,13)	BXJMRXBQNLKDCI-UHFFFAOYSA-N	176.095	3	0	0
C10H12N2O	MS Ready Formula	DTXCID90315756	C10H12N2O	CC(C)N1C(=O)NC2=CC=CC=C12	DTXSID80364713	1-(Propan-2-yl)-1,3-dihydro-2H-benzimidazol-2-one	35681-40-4	C10H12N2O	CC(C)N1C(=O)NC2=CC=CC=C12	CC(C)N1C(=O)NC2=CC=CC=C12	InChI=1S/C10H12N2O/c1-7(2)12-9-6-4-3-5-8(9)11-10(12)13/h3-7H,1-2H3,(H,11,13)	IKWYGATUQXCBFU-UHFFFAOYSA-N	176.095	3	0	0
C10H12N2O	MS Ready Formula	DTXCID80316631	C10H12N2O	CC1=CC=C(C=C1)N1CCC(=O)N1	DTXSID10365591	1-(4-methylphenyl)pyrazolidin-3-one	3352-86-1	C10H12N2O	CC1=CC=C(C=C1)N1CCC(=O)N1	CC1=CC=C(C=C1)N1CCC(=O)N1	InChI=1S/C10H12N2O/c1-8-2-4-9(5-3-8)12-7-6-10(13)11-12/h2-5H,6-7H2,1H3,(H,11,13)	SVJPLZNMCJQWPJ-UHFFFAOYSA-N	176.095	3	0	0
C10H12N2O	MS Ready Formula	DTXCID60319024	C10H12N2O	COC1=CC=CC=C1NCCC#N	DTXSID80367986	3-(2-Methoxyanilino)propanenitrile	27472-15-7	C10H12N2O	COC1=CC=CC=C1NCCC#N	COC1=CC=CC=C1NCCC#N	InChI=1S/C10H12N2O/c1-13-10-6-3-2-5-9(10)12-8-4-7-11/h2-3,5-6,12H,4,8H2,1H3	LUIMFCWRORVFTC-UHFFFAOYSA-N	176.095	3	0	0
C10H12N2O	MS Ready Formula	DTXCID70319070	C10H12N2O	COC1=CC=C(NCCC#N)C=C1	DTXSID60368032	3-(4-methoxyanilino)propanenitrile	33141-33-2	C10H12N2O	COC1=CC=C(NCCC#N)C=C1	COC1=CC=C(NCCC#N)C=C1	InChI=1S/C10H12N2O/c1-13-10-5-3-9(4-6-10)12-8-2-7-11/h3-6,12H,2,8H2,1H3	SUFDSOYDJABSBR-UHFFFAOYSA-N	176.095	3	0	0
C10H12N2O	MS Ready Formula	DTXCID30355914	C10H12N2O	O=C1CCN(CC2=CC=CC=C2)N1	DTXSID90405060	1-benzylpyrazolidin-3-one	17826-70-9	C10H12N2O	O=C1CCN(CC2=CC=CC=C2)N1	O=C1CCN(CC2=CC=CC=C2)N1	InChI=1S/C10H12N2O/c13-10-6-7-12(11-10)8-9-4-2-1-3-5-9/h1-5H,6-8H2,(H,11,13)	NDZNPLRKGDSLQX-UHFFFAOYSA-N	176.095	3	0	0
C10H12N2O	MS Ready Formula	DTXCID30942060	C10H12N2O	O=CN1CCCC1C1=CN=CC=C1	DTXSID80553004	(2S)-2-(Pyridin-3-yl)pyrrolidine-1-carbaldehyde	38840-03-8	C10H12N2O	O=CN1CCC[C@H]1C1=CN=CC=C1	O=CN1CCCC1C1=CN=CC=C1	InChI=1/C10H12N2O/c13-8-12-6-2-4-10(12)9-3-1-5-11-7-9/h1,3,5,7-8,10H,2,4,6H2	GQLSEYOOXBRDFZ-UHFFFAOYSA-N	176.095	3	0	0
C10H12N2O	MS Ready Formula	DTXCID50513958	C10H12N2O	COC1=CC2=C(NC=C2CN)C=C1	DTXSID20563182	1-(5-Methoxy-1H-indol-3-yl)methanamine	60523-82-2	C10H12N2O	COC1=CC2=C(NC=C2CN)C=C1	COC1=CC2=C(NC=C2CN)C=C1	InChI=1S/C10H12N2O/c1-13-8-2-3-10-9(4-8)7(5-11)6-12-10/h2-4,6,12H,5,11H2,1H3	CAHOMULUOHSWPI-UHFFFAOYSA-N	176.095	3	0	0
C10H12N2O	MS Ready Formula	DTXCID101104232	C10H12N2O	CN1CCC=C1C1C=CC(=O)N=C1	DTXSID70680656	5-(1-Methyl-4,5-dihydro-1H-pyrrol-2-yl)pyridin-2(1H)-one	68104-57-4	C10H12N2O	CN1CCC=C1C1=CNC(=O)C=C1	CN1CCC=C1C1C=CC(=O)N=C1	InChI=1/C10H12N2O/c1-12-6-2-3-9(12)8-4-5-10(13)11-7-8/h3-5,7-8H,2,6H2,1H3	JMGCLFQHUVJXRE-UHFFFAOYSA-N	176.095	3	0	0
C10H12N2O	MS Ready Formula	DTXCID20875939	C10H12N2O	CN1C(CCC1=O)C1=CC=CC=N1	DTXSID00274300	1-methyl-5-(pyridin-2-yl)pyrrolidin-2-one	147732-31-8	C10H12N2O	CN1C(CCC1=O)C1=CC=CC=N1	CN1C(CCC1=O)C1=CC=CC=N1	InChI=1/C10H12N2O/c1-12-9(5-6-10(12)13)8-4-2-3-7-11-8/h2-4,7,9H,5-6H2,1H3	MCWXBYVNZTVRNA-UHFFFAOYSA-N	176.095	2	0	0
C10H12N2O	MS Ready Formula	DTXCID90878694	C10H12N2O	NC(=O)C1CN1CC1=CC=CC=C1	DTXSID10282830	1-benzylaziridine-2-carboxamide	35216-54-7	C10H12N2O	NC(=O)C1CN1CC1=CC=CC=C1	NC(=O)C1CN1CC1=CC=CC=C1	InChI=1/C10H12N2O/c11-10(13)9-7-12(9)6-8-4-2-1-3-5-8/h1-5,9H,6-7H2,(H2,11,13)	OBOFDUNTFQIVGD-UHFFFAOYSA-N	176.095	2	0	0
C10H12N2O	MS Ready Formula	DTXCID30238253	C10H12N2O	CC(=O)N1CCNC2=CC=CC=C12	DTXSID30287105	1-(3,4-dihydroquinoxalin-1(2h)-yl)ethanone	6639-92-5	C10H12N2O	CC(=O)N1CCNC2=CC=CC=C12	CC(=O)N1CCNC2=CC=CC=C12	InChI=1S/C10H12N2O/c1-8(13)12-7-6-11-9-4-2-3-5-10(9)12/h2-5,11H,6-7H2,1H3	ULCUOMDKLGPXDF-UHFFFAOYSA-N	176.095	2	0	0
C10H12N2O	MS Ready Formula	DTXCID30953136	C10H12N2O	NC(=O)NC1CC1C1=CC=CC=C1	DTXSID40297674	1-(2-phenylcyclopropyl)urea	90917-95-6	C10H12N2O	NC(=O)NC1CC1C1=CC=CC=C1	NC(=O)NC1CC1C1=CC=CC=C1	InChI=1/C10H12N2O/c11-10(13)12-9-6-8(9)7-4-2-1-3-5-7/h1-5,8-9H,6H2,(H3,11,12,13)	AVVMSHVXSGLTEZ-UHFFFAOYSA-N	176.095	2	0	0
C10H12N2O	MS Ready Formula	DTXCID10259527	C10H12N2O	O=C(N1CCCC1)C1=CN=CC=C1	DTXSID30308400	(Pyridin-3-yl)(pyrrolidin-1-yl)methanone	77727-88-9	C10H12N2O	O=C(N1CCCC1)C1=CN=CC=C1	O=C(N1CCCC1)C1=CN=CC=C1	InChI=1S/C10H12N2O/c13-10(12-6-1-2-7-12)9-4-3-5-11-8-9/h3-5,8H,1-2,6-7H2	UVTAMWNTYFEONL-UHFFFAOYSA-N	176.095	2	0	0
C10H12N2O	MS Ready Formula	DTXCID50958966	C10H12N2O	CNC(C#N)C(O)C1=CC=CC=C1	DTXSID10316083	3-hydroxy-2-(methylamino)-3-phenylpropanenitrile	64399-68-4	C10H12N2O	CNC(C#N)C(O)C1=CC=CC=C1	CNC(C#N)C(O)C1=CC=CC=C1	InChI=1/C10H12N2O/c1-12-9(7-11)10(13)8-5-3-2-4-6-8/h2-6,9-10,12-13H,1H3	CHPQFTNGMKSQNS-UHFFFAOYSA-N	176.095	2	0	0
C10H12N2O	MS Ready Formula	DTXCID10276613	C10H12N2O	CC(C)(NC1=CC=C(O)C=C1)C#N	DTXSID90325496	2-(4-hydroxyphenylamino)-2-methylpropanenitrile	26850-26-0	C10H12N2O	CC(C)(NC1=CC=C(O)C=C1)C#N	CC(C)(NC1=CC=C(O)C=C1)C#N	InChI=1S/C10H12N2O/c1-10(2,7-11)12-8-3-5-9(13)6-4-8/h3-6,12-13H,1-2H3	MSDNIFRUGJFOGS-UHFFFAOYSA-N	176.095	2	0	0
C10H12N2O	MS Ready Formula	DTXCID30278639	C10H12N2O	OC1=CC=CC2=C1N1CCN2CC1	DTXSID60327528	NSC664008	138023-42-4	C10H12N2O	OC1=CC=CC2=C1N1CCN2CC1	OC1=CC=CC2=C1N1CCN2CC1	InChI=1S/C10H12N2O/c13-9-3-1-2-8-10(9)12-6-4-11(8)5-7-12/h1-3,13H,4-7H2	RSJBFPXRLGYGJS-UHFFFAOYSA-N	176.095	2	0	0
C10H12N2O	MS Ready Formula	DTXCID30942060	C10H12N2O	O=CN1CCCC1C1=CN=CC=C1	DTXSID30336006	Nornicotine, N-formyl	3000-81-5	C10H12N2O	O=CN1CCCC1C1=CN=CC=C1	O=CN1CCCC1C1=CN=CC=C1	InChI=1/C10H12N2O/c13-8-12-6-2-4-10(12)9-3-1-5-11-7-9/h1,3,5,7-8,10H,2,4,6H2	GQLSEYOOXBRDFZ-UHFFFAOYSA-N	176.095	2	0	1
C10H12N2O	MS Ready Formula	DTXCID10290930	C10H12N2O	CN(C=O)N=CCC1=CC=CC=C1	DTXSID20339849	Hydrazinecarboxaldehyde, methyl(2-phenylethylidene)-	61748-17-2	C10H12N2O	CN(C=O)N=CCC1=CC=CC=C1	CN(C=O)N=CCC1=CC=CC=C1	InChI=1S/C10H12N2O/c1-12(9-13)11-8-7-10-5-3-2-4-6-10/h2-6,8-9H,7H2,1H3	KGFYAEVMICWODR-UHFFFAOYSA-N	176.095	2	0	0
C10H12N2O	MS Ready Formula	DTXCID80891519	C10H12N2O	CCC1ONC(=N1)C1=CC=CC=C1	DTXSID40341904	5-Ethyl-3-phenyl-2,5-dihydro-1,2,4-oxadiazole	37467-27-9	C10H12N2O	CCC1ONC(=N1)C1=CC=CC=C1	CCC1ONC(=N1)C1=CC=CC=C1	InChI=1/C10H12N2O/c1-2-9-11-10(12-13-9)8-6-4-3-5-7-8/h3-7,9H,2H2,1H3,(H,11,12)	JNPWYKIHZBOIQS-UHFFFAOYSA-N	176.095	2	0	0
C10H12N2O	MS Ready Formula	DTXCID00301660	C10H12N2O	NC1=CC(=CC=C1)N1CCCC1=O	DTXSID60350593	1-(3-aminophenyl)pyrrolidin-2-one	31992-43-5	C10H12N2O	NC1=CC(=CC=C1)N1CCCC1=O	NC1=CC(=CC=C1)N1CCCC1=O	InChI=1S/C10H12N2O/c11-8-3-1-4-9(7-8)12-6-2-5-10(12)13/h1,3-4,7H,2,5-6,11H2	ZQGGRBIDRBYUJS-UHFFFAOYSA-N	176.095	2	0	0
C10H12N2O	MS Ready Formula	DTXCID00305082	C10H12N2O	CC1=NC2=CC=CC=C2N1CCO	DTXSID40354019	2-(2-Methyl-1H-benzimidazol-1-yl)ethan-1-ol	4946-08-01	C10H12N2O	CC1=NC2=CC=CC=C2N1CCO	CC1=NC2=CC=CC=C2N1CCO	InChI=1S/C10H12N2O/c1-8-11-9-4-2-3-5-10(9)12(8)6-7-13/h2-5,13H,6-7H2,1H3	CURPBJGJXFWNMF-UHFFFAOYSA-N	176.095	2	0	0
C10H12N2O	MS Ready Formula	DTXCID90306467	C10H12N2O	CCN1C(CO)=NC2=CC=CC=C12	DTXSID60355407	(1-ethyl-1H-benzimidazol-2-yl)methanol	21269-78-3	C10H12N2O	CCN1C(CO)=NC2=CC=CC=C12	CCN1C(CO)=NC2=CC=CC=C12	InChI=1S/C10H12N2O/c1-2-12-9-6-4-3-5-8(9)11-10(12)7-13/h3-6,13H,2,7H2,1H3	YPMCFIDLEKUBHI-UHFFFAOYSA-N	176.095	2	0	0
C10H12N2O	MS Ready Formula	DTXCID90314683	C10H12N2O	CCN1C(C)=CC(C)=C(C#N)C1=O	DTXSID90363636	1-Ethyl-4,6-dimethyl-2-oxo-1,2-dihydropyridine-3-carbonitrile	94341-88-5	C10H12N2O	CCN1C(C)=CC(C)=C(C#N)C1=O	CCN1C(C)=CC(C)=C(C#N)C1=O	InChI=1S/C10H12N2O/c1-4-12-8(3)5-7(2)9(6-11)10(12)13/h5H,4H2,1-3H3	PZDDLFYODDQVRM-UHFFFAOYSA-N	176.095	2	0	0
C10H12N2O	MS Ready Formula	DTXCID40314916	C10H12N2O	O=C1CN(CC2=CC=CC=C2)CN1	DTXSID00363869	1-benzylimidazolidin-4-one	114981-11-2	C10H12N2O	O=C1CN(CC2=CC=CC=C2)CN1	O=C1CN(CC2=CC=CC=C2)CN1	InChI=1S/C10H12N2O/c13-10-7-12(8-11-10)6-9-4-2-1-3-5-9/h1-5H,6-8H2,(H,11,13)	KDSSDDTWCXOPQH-UHFFFAOYSA-N	176.095	2	0	0
C10H12N2O	MS Ready Formula	DTXCID40314931	C10H12N2O	O=C1NCCCN1C1=CC=CC=C1	DTXSID00363884	1-Phenyltetrahydropyrimidin-2(1H)-one	56535-85-4	C10H12N2O	O=C1NCCCN1C1=CC=CC=C1	O=C1NCCCN1C1=CC=CC=C1	InChI=1S/C10H12N2O/c13-10-11-7-4-8-12(10)9-5-2-1-3-6-9/h1-3,5-6H,4,7-8H2,(H,11,13)	UMIOVNLOMRBFII-UHFFFAOYSA-N	176.095	2	0	0
C10H12N2O	MS Ready Formula	DTXCID50315171	C10H12N2O	CCCN1C(=O)NC2=CC=CC=C12	DTXSID10364125	1-Propyl-1,3-dihydro-2H-benzimidazol-2-one	77557-01-8	C10H12N2O	CCCN1C(=O)NC2=CC=CC=C12	CCCN1C(=O)NC2=CC=CC=C12	InChI=1S/C10H12N2O/c1-2-7-12-9-6-4-3-5-8(9)11-10(12)13/h3-6H,2,7H2,1H3,(H,11,13)	YNFLIDHXMNKSQR-UHFFFAOYSA-N	176.095	2	0	0
C10H12N2O	MS Ready Formula	DTXCID80317168	C10H12N2O	NC1=CC=CC=C1C(=O)NC1CC1	DTXSID50366128	2-amino-N-cyclopropylbenzamide	30510-67-9	C10H12N2O	NC1=CC=CC=C1C(=O)NC1CC1	NC1=CC=CC=C1C(=O)NC1CC1	InChI=1S/C10H12N2O/c11-9-4-2-1-3-8(9)10(13)12-7-5-6-7/h1-4,7H,5-6,11H2,(H,12,13)	YGCVNEQVUUMKJL-UHFFFAOYSA-N	176.095	2	0	0
C10H12N2O	MS Ready Formula	DTXCID30317254	C10H12N2O	NC1=CC=CC=C1C(=O)NCC=C	DTXSID00366214	N-allyl-2-aminobenzamide	4943-82-2	C10H12N2O	NC1=CC=CC=C1C(=O)NCC=C	NC1=CC=CC=C1C(=O)NCC=C	InChI=1S/C10H12N2O/c1-2-7-12-10(13)8-5-3-4-6-9(8)11/h2-6H,1,7,11H2,(H,12,13)	RHINWRKJVGGOJR-UHFFFAOYSA-N	176.095	2	0	0
C10H12N2O	MS Ready Formula	DTXCID00318910	C10H12N2O	COC1=CC=CC(NCCC#N)=C1	DTXSID50367872	3-(3-Methoxyanilino)propanenitrile	26424-07-7	C10H12N2O	COC1=CC=CC(NCCC#N)=C1	COC1=CC=CC(NCCC#N)=C1	InChI=1S/C10H12N2O/c1-13-10-5-2-4-9(8-10)12-7-3-6-11/h2,4-5,8,12H,3,7H2,1H3	SJJLNXJJMNKZKF-UHFFFAOYSA-N	176.095	2	0	0
C10H12N2O	MS Ready Formula	DTXCID20321663	C10H12N2O	CC(=O)N1CCC2=C1C(N)=CC=C2	DTXSID50370629	1-(7-Amino-2,3-dihydro-1H-indol-1-yl)ethan-1-one	51501-31-6	C10H12N2O	CC(=O)N1CCC2=C1C(N)=CC=C2	CC(=O)N1CCC2=C1C(N)=CC=C2	InChI=1S/C10H12N2O/c1-7(13)12-6-5-8-3-2-4-9(11)10(8)12/h2-4H,5-6,11H2,1H3	ZFSYJCQFOKJSFE-UHFFFAOYSA-N	176.095	2	0	0
C10H12N2O	MS Ready Formula	DTXCID70334425	C10H12N2O	O=CC1=CN=C(C=C1)N1CCCC1	DTXSID00383401	6-(Pyrrolidin-1-yl)pyridine-3-carbaldehyde	261715-39-3	C10H12N2O	O=CC1=CN=C(C=C1)N1CCCC1	O=CC1=CN=C(C=C1)N1CCCC1	InChI=1S/C10H12N2O/c13-8-9-3-4-10(11-7-9)12-5-1-2-6-12/h3-4,7-8H,1-2,5-6H2	FFFAXGTZBUMKTI-UHFFFAOYSA-N	176.095	2	0	0
C10H12N2O	MS Ready Formula	DTXCID90339210	C10H12N2O	CN1C(C)=NC2=C1C=CC(CO)=C2	DTXSID50388188	(1,2-Dimethyl-1H-benzo[d]imidazol-5-yl)methanol	4589-66-6	C10H12N2O	CN1C(C)=NC2=C1C=CC(CO)=C2	CN1C(C)=NC2=C1C=CC(CO)=C2	InChI=1S/C10H12N2O/c1-7-11-9-5-8(6-13)3-4-10(9)12(7)2/h3-5,13H,6H2,1-2H3	DTWCONPNVHZPJS-UHFFFAOYSA-N	176.095	2	0	0
C10H12N2O	MS Ready Formula	DTXCID50821505	C10H12N2O	CC(O)C1=NC2=CC=C(C)C=C2N1	DTXSID40390275	1-(5-methyl-1H-benzimidazol-2-yl)ethanol	20033-97-0	C10H12N2O	CC(O)C1=NC2=C(N1)C=C(C)C=C2	CC(O)C1=NC2=CC=C(C)C=C2N1	InChI=1/C10H12N2O/c1-6-3-4-8-9(5-6)12-10(11-8)7(2)13/h3-5,7,13H,1-2H3,(H,11,12)	PMZZBUJEPJUANN-UHFFFAOYSA-N	176.095	2	0	0
C10H12N2O	MS Ready Formula	DTXCID30347056	C10H12N2O	COC1=CC=CC(=C1)C1=NCCN1	DTXSID00396197	2-(3-methoxyphenyl)-4,5-dihydro-1H-imidazole	61161-41-9	C10H12N2O	COC1=CC=CC(=C1)C1=NCCN1	COC1=CC=CC(=C1)C1=NCCN1	InChI=1S/C10H12N2O/c1-13-9-4-2-3-8(7-9)10-11-5-6-12-10/h2-4,7H,5-6H2,1H3,(H,11,12)	CMHJEZLVLXJYQT-UHFFFAOYSA-N	176.095	2	0	0
C10H12N2O	MS Ready Formula	DTXCID50825200	C10H12N2O	NC1CCC2=CC=CC=C2NC1=O	DTXSID00403254	3-Amino-1,3,4,5-tetrahydro-2H-1-benzazepin-2-one	86499-35-6	C10H12N2O	NC1CCC2=CC=CC=C2NC1=O	NC1CCC2=CC=CC=C2NC1=O	InChI=1/C10H12N2O/c11-8-6-5-7-3-1-2-4-9(7)12-10(8)13/h1-4,8H,5-6,11H2,(H,12,13)	AUAKXRGQXZRTQC-UHFFFAOYSA-N	176.095	2	0	0
C10H12N2O	MS Ready Formula	DTXCID80355767	C10H12N2O	NC1=CC2=C(CCCC(=O)N2)C=C1	DTXSID50404913	8-Amino-1,3,4,5-tetrahydro-2H-1-benzazepin-2-one	22246-76-0	C10H12N2O	NC1=CC2=C(CCCC(=O)N2)C=C1	NC1=CC2=C(CCCC(=O)N2)C=C1	InChI=1S/C10H12N2O/c11-8-5-4-7-2-1-3-10(13)12-9(7)6-8/h4-6H,1-3,11H2,(H,12,13)	XRJMPABWIZHNQA-UHFFFAOYSA-N	176.095	2	0	0
C10H12N2O	MS Ready Formula	DTXCID70826936	C10H12N2O	CCC1NC2=CC=CC=C2NC1=O	DTXSID60409651	3-Ethyl-3,4-dihydroquinoxalin-2(1H)-one	66366-98-1	C10H12N2O	CCC1NC2=CC=CC=C2NC1=O	CCC1NC2=CC=CC=C2NC1=O	InChI=1/C10H12N2O/c1-2-7-10(13)12-9-6-4-3-5-8(9)11-7/h3-7,11H,2H2,1H3,(H,12,13)	YRELTDGOEVJYLO-UHFFFAOYSA-N	176.095	2	0	0
C10H12N2O	MS Ready Formula	DTXCID801192517	C10H12N2O	CC(=N)CC(=O)NC1=CC=CC=C1	DTXSID00419916	NSC512750	1801-18-9	C10H12N2O	C\C(N)=C\C(=O)NC1=CC=CC=C1	CC(=N)CC(=O)NC1=CC=CC=C1	InChI=1S/C10H12N2O/c1-8(11)7-10(13)12-9-5-3-2-4-6-9/h2-6,11H,7H2,1H3,(H,12,13)	LVMQOUFBHAAVKN-UHFFFAOYSA-N	176.095	2	0	0
C10H12N2O	MS Ready Formula	DTXCID70378526	C10H12N2O	NC1=CC=CC=C1N1CCCC1=O	DTXSID00427692	1-(2-aminophenyl)pyrrolidin-2-one	14453-65-7	C10H12N2O	NC1=CC=CC=C1N1CCCC1=O	NC1=CC=CC=C1N1CCCC1=O	InChI=1S/C10H12N2O/c11-8-4-1-2-5-9(8)12-7-3-6-10(12)13/h1-2,4-5H,3,6-7,11H2	OFWIPSFSNBNOQC-UHFFFAOYSA-N	176.095	2	0	0
C10H12N2O	MS Ready Formula	DTXCID701075974	C10H12N2O	CC(=O)N=NCC1=CC=C(C)C=C1	DTXSID50430454	NSC409351	59670-16-5	C10H12N2O	CC(=O)N\N=C\C1=CC=C(C)C=C1	CC(=O)N=NCC1=CC=C(C)C=C1	InChI=1S/C10H12N2O/c1-8-3-5-10(6-4-8)7-11-12-9(2)13/h3-6H,7H2,1-2H3	KLQZFAKTCCXIAG-UHFFFAOYSA-N	176.095	2	0	0
C10H12N2O	MS Ready Formula	DTXCID4040765	C10H12N2O	NCCC1=CNC2=CC=C(O)C=C12	DTXSID70433164	Serotonin hydrogenoxalate	6662-07-03	C12H14N2O5	OC(=O)C(O)=O.NCCC1=CNC2=C1C=C(O)C=C2	NCCC1=CNC2=CC=C(O)C=C12,OC(=O)C(O)=O	InChI=1S/C10H12N2O/c11-4-3-7-6-12-10-2-1-8(13)5-9(7)10/h1-2,5-6,12-13H,3-4,11H2	QZAYGJVTTNCVMB-UHFFFAOYSA-N	176.095	2	0	0
C10H12N2O	MS Ready Formula	DTXCID50825200	C10H12N2O	NC1CCC2=CC=CC=C2NC1=O	DTXSID00435595	(3R)-3-Amino-1,3,4,5-tetrahydro-2H-1-benzazepin-2-one	137036-55-6	C10H12N2O	N[C@@H]1CCC2=CC=CC=C2NC1=O	NC1CCC2=CC=CC=C2NC1=O	InChI=1/C10H12N2O/c11-8-6-5-7-3-1-2-4-9(7)12-10(8)13/h1-4,8H,5-6,11H2,(H,12,13)	AUAKXRGQXZRTQC-UHFFFAOYSA-N	176.095	2	0	0
C10H12N2O	MS Ready Formula	DTXCID80399565	C10H12N2O	COC1=CC=CC2=C1C(CN)=CN2	DTXSID80448744	(4-methoxy-1H-indol-3-yl)methanamine	153310-48-6	C10H12N2O	COC1=CC=CC2=C1C(CN)=CN2	COC1=CC=CC2=C1C(CN)=CN2	InChI=1S/C10H12N2O/c1-13-9-4-2-3-8-10(9)7(5-11)6-12-8/h2-4,6,12H,5,11H2,1H3	YKDYCKHEKOEVJM-UHFFFAOYSA-N	176.095	2	0	0
C10H12N2O	MS Ready Formula	DTXCID20501867	C10H12N2O	O=C1CNCCN1C1=CC=CC=C1	DTXSID60551083	1-Phenylpiperazin-2-one	90917-86-5	C10H12N2O	O=C1CNCCN1C1=CC=CC=C1	O=C1CNCCN1C1=CC=CC=C1	InChI=1S/C10H12N2O/c13-10-8-11-6-7-12(10)9-4-2-1-3-5-9/h1-5,11H,6-8H2	YWUNGYFXNDOGNZ-UHFFFAOYSA-N	176.095	2	0	0
C10H12N2O	MS Ready Formula	DTXCID601086613	C10H12N2O	CC1=CC=C2N1CCN=C2CC=O	DTXSID10615967	(6-Methyl-3,4-dihydropyrrolo[1,2-a]pyrazin-1(2H)-ylidene)acetaldehyde	345892-02-6	C10H12N2O	CC1=CC=C2N1CCNC2=CC=O	CC1=CC=C2N1CCN=C2CC=O	InChI=1S/C10H12N2O/c1-8-2-3-10-9(4-7-13)11-5-6-12(8)10/h2-3,7H,4-6H2,1H3	GQJTZMNVMCEMPZ-UHFFFAOYSA-N	176.095	2	0	0
C10H12N2O	MS Ready Formula	DTXCID50875381	C10H12N2O	NC1=CC(OCCCC#N)=CC=C1	DTXSID00638862	4-(3-Aminophenoxy)butanenitrile--hydrogen chloride (1/1)	19157-88-1	C10H13ClN2O	Cl.NC1=CC(OCCCC#N)=CC=C1	NC1=CC(OCCCC#N)=CC=C1	InChI=1S/C10H12N2O/c11-6-1-2-7-13-10-5-3-4-9(12)8-10/h3-5,8H,1-2,7,12H2	YCURMYBAXCTAFM-UHFFFAOYSA-N	176.095	2	0	0
C10H12N2O	MS Ready Formula	DTXCID50884074	C10H12N2O	CN1CC(NC1=O)C1=CC=CC=C1	DTXSID50658510	1-Methyl-4-phenylimidazolidin-2-one	93782-05-9	C10H12N2O	CN1CC(NC1=O)C1=CC=CC=C1	CN1CC(NC1=O)C1=CC=CC=C1	InChI=1/C10H12N2O/c1-12-7-9(11-10(12)13)8-5-3-2-4-6-8/h2-6,9H,7H2,1H3,(H,11,13)	IVJNHCIOLJRJOC-UHFFFAOYSA-N	176.095	2	0	0
C10H12N2O	MS Ready Formula	DTXCID20609317	C10H12N2O	CCCN1NC2=CC=CC=C2C1=O	DTXSID80658568	2-Propyl-1,2-dihydro-3H-indazol-3-one	89438-54-0	C10H12N2O	CCCN1NC2=CC=CC=C2C1=O	CCCN1NC2=CC=CC=C2C1=O	InChI=1S/C10H12N2O/c1-2-7-12-10(13)8-5-3-4-6-9(8)11-12/h3-6,11H,2,7H2,1H3	VEYDZCOPXFSOMF-UHFFFAOYSA-N	176.095	2	0	0
C10H12N2O	MS Ready Formula	DTXCID401039204	C10H12N2O	CC(=CC1=CC=CC=C1)C(=O)NN	DTXSID70715230	(2Z)-2-Methyl-3-phenylprop-2-enehydrazide	3538-70-3	C10H12N2O	C\C(=C\C1=CC=CC=C1)C(=O)NN	CC(=CC1=CC=CC=C1)C(=O)NN	InChI=1S/C10H12N2O/c1-8(10(13)12-11)7-9-5-3-2-4-6-9/h2-7H,11H2,1H3,(H,12,13)	DYQOKBKATZZGOU-UHFFFAOYSA-N	176.095	2	0	0
C10H12N2O	MS Ready Formula	DTXCID901014069	C10H12N2O	O=C1N2CCCC2=NC2=C1CCC2	DTXSID60875953	PYRIDO-PYRIMIDINONE ANALOG (RINGS=565)	NOCAS_875953	C10H12N2O	O=C1N2CCCC2=NC2=C1CCC2	O=C1N2CCCC2=NC2=C1CCC2	InChI=1S/C10H12N2O/c13-10-7-3-1-4-8(7)11-9-5-2-6-12(9)10/h1-6H2	BRFWYALXFLAMPV-UHFFFAOYSA-N	176.095	2	0	0
C10H12N2O	MS Ready Formula	DTXCID30876194	C10H12N2O	NCC(O)C1=CNC2=CC=CC=C12	DTXSID60275636	2-amino-1-(1H-indol-3-yl)ethanol	46168-27-8	C10H12N2O	NCC(O)C1=CNC2=CC=CC=C12	NCC(O)C1=CNC2=CC=CC=C12	InChI=1/C10H12N2O/c11-5-10(13)8-6-12-9-4-2-1-3-7(8)9/h1-4,6,10,12-13H,5,11H2	UMDWJYHTZUWTET-UHFFFAOYSA-N	176.095	1	0	0
C10H12N2O	MS Ready Formula	DTXCID801192517	C10H12N2O	CC(=N)CC(=O)NC1=CC=CC=C1	DTXSID00325609	2-Butenamide, 3-amino-N-phenyl-, (Z)-	59846-47-8	C10H12N2O	CC(N)=CC(=O)NC1=CC=CC=C1	CC(=N)CC(=O)NC1=CC=CC=C1	InChI=1S/C10H12N2O/c1-8(11)7-10(13)12-9-5-3-2-4-6-9/h2-6,11H,7H2,1H3,(H,12,13)	LVMQOUFBHAAVKN-UHFFFAOYSA-N	176.095	1	0	0
C10H12N2O	MS Ready Formula	DTXCID70964665	C10H12N2O	CC1CC(=O)N(N1)C1=CC=CC=C1	DTXSID20332597	5-Methyl-2-phenyl-3-pyrzolidinone	13292-56-3	C10H12N2O	CC1CC(=O)N(N1)C1=CC=CC=C1	CC1CC(=O)N(N1)C1=CC=CC=C1	InChI=1/C10H12N2O/c1-8-7-10(13)12(11-8)9-5-3-2-4-6-9/h2-6,8,11H,7H2,1H3	NSVAOQFPUMLQNO-UHFFFAOYSA-N	176.095	1	0	0
C10H12N2O	MS Ready Formula	DTXCID20908594	C10H12N2O	CC1=CC=C(C=C1)C1CN=C(N)O1	DTXSID50338709	5-(p-Tolyl)-4,5-dihydrooxazol-2-amine	959249-62-8	C10H12N2O	CC1=CC=C(C=C1)C1CN=C(N)O1	CC1=CC=C(C=C1)C1CN=C(N)O1	InChI=1/C10H12N2O/c1-7-2-4-8(5-3-7)9-6-12-10(11)13-9/h2-5,9H,6H2,1H3,(H2,11,12)	ZEQYKJRCFOFECD-UHFFFAOYSA-N	176.095	1	0	0
C10H12N2O	MS Ready Formula	DTXCID20296024	C10H12N2O	CN1C(=O)N(C)C2=C1C=CC(C)=C2	DTXSID40344950	1,3,5-trimethyl-3-hydrobenzimidazol-2-one	55327-67-8	C10H12N2O	CN1C(=O)N(C)C2=C1C=CC(C)=C2	CN1C(=O)N(C)C2=C1C=CC(C)=C2	InChI=1S/C10H12N2O/c1-7-4-5-8-9(6-7)12(3)10(13)11(8)2/h4-6H,1-3H3	ZKTCCUHXIBVVNU-UHFFFAOYSA-N	176.095	1	0	0
C10H12N2O	MS Ready Formula	DTXCID50309979	C10H12N2O	COCC1=NC2=C(N1)C=C(C)C=C2	DTXSID70358924	2-(methoxymethyl)-5-methyl-1H-benzimidazole	630091-38-2	C10H12N2O	COCC1=NC2=C(N1)C=C(C)C=C2	COCC1=NC2=C(N1)C=C(C)C=C2	InChI=1S/C10H12N2O/c1-7-3-4-8-9(5-7)12-10(11-8)6-13-2/h3-5H,6H2,1-2H3,(H,11,12)	RQKDVZDASNHPNC-UHFFFAOYSA-N	176.095	1	0	0
C10H12N2O	MS Ready Formula	DTXCID00316779	C10H12N2O	COCCN1C=NC2=CC=CC=C12	DTXSID70365739	1-(2-methoxyethyl)benzimidazole	118468-98-7	C10H12N2O	COCCN1C=NC2=CC=CC=C12	COCCN1C=NC2=CC=CC=C12	InChI=1S/C10H12N2O/c1-13-7-6-12-8-11-9-4-2-3-5-10(9)12/h2-5,8H,6-7H2,1H3	JEUJFDMULHJHDL-UHFFFAOYSA-N	176.095	1	0	0
C10H12N2O	MS Ready Formula	DTXCID90322182	C10H12N2O	CC1(C)COC(=N1)C1=CN=CC=C1	DTXSID20371148	3-(4,4-Dimethyl-4,5-dihydro-1,3-oxazol-2-yl)pyridine	68981-86-2	C10H12N2O	CC1(C)COC(=N1)C1=CN=CC=C1	CC1(C)COC(=N1)C1=CN=CC=C1	InChI=1S/C10H12N2O/c1-10(2)7-13-9(12-10)8-4-3-5-11-6-8/h3-6H,7H2,1-2H3	XYABHURTMBEOGW-UHFFFAOYSA-N	176.095	1	0	0
C10H12N2O	MS Ready Formula	DTXCID00328211	C10H12N2O	CCCC1=NC2=C(O1)C=C(N)C=C2	DTXSID00377183	2-propyl-1,3-benzoxazol-6-amine	875851-66-4	C10H12N2O	CCCC1=NC2=C(O1)C=C(N)C=C2	CCCC1=NC2=C(O1)C=C(N)C=C2	InChI=1S/C10H12N2O/c1-2-3-10-12-8-5-4-7(11)6-9(8)13-10/h4-6H,2-3,11H2,1H3	MGJVXCVORIBARV-UHFFFAOYSA-N	176.095	1	0	0
C10H12N2O	MS Ready Formula	DTXCID00334413	C10H12N2O	O=CC1=C(N=CC=C1)N1CCCC1	DTXSID40383389	2-(1-pyrrolidinyl)nicotinaldehyde	690632-39-4	C10H12N2O	O=CC1=C(N=CC=C1)N1CCCC1	O=CC1=C(N=CC=C1)N1CCCC1	InChI=1S/C10H12N2O/c13-8-9-4-3-5-11-10(9)12-6-1-2-7-12/h3-5,8H,1-2,6-7H2	FTACFSVJFQMXQE-UHFFFAOYSA-N	176.095	1	0	0
C10H12N2O	MS Ready Formula	DTXCID90821423	C10H12N2O	CC1CNC2=CC=CC=C2NC1=O	DTXSID90389992	3-methyl-1,3,4,5-tetrahydro-2H-1,5-benzodiazepin-2-one	54028-76-1	C10H12N2O	CC1CNC2=CC=CC=C2NC1=O	CC1CNC2=CC=CC=C2NC1=O	InChI=1/C10H12N2O/c1-7-6-11-8-4-2-3-5-9(8)12-10(7)13/h2-5,7,11H,6H2,1H3,(H,12,13)	NSAVOLZYPAFSLW-UHFFFAOYSA-N	176.095	1	0	0
C10H12N2O	MS Ready Formula	DTXCID90342784	C10H12N2O	CCN1CC(=O)NC2=CC=CC=C12	DTXSID80391923	4-ethyl-1,3-dihydroquinoxalin-2-one	90917-94-5	C10H12N2O	CCN1CC(=O)NC2=CC=CC=C12	CCN1CC(=O)NC2=CC=CC=C12	InChI=1S/C10H12N2O/c1-2-12-7-10(13)11-8-5-3-4-6-9(8)12/h3-6H,2,7H2,1H3,(H,11,13)	UHWCUWHJCAXFJR-UHFFFAOYSA-N	176.095	1	0	0
C10H12N2O	MS Ready Formula	DTXCID80346418	C10H12N2O	CC1(C)COC(=N1)C1=CC=CC=N1	DTXSID50395559	Pyridine, 2-(4,5-dihydro-4,4-dimethyl-2-oxazolyl)-	109660-12-0	C10H12N2O	CC1(C)COC(=N1)C1=CC=CC=N1	CC1(C)COC(=N1)C1=CC=CC=N1	InChI=1S/C10H12N2O/c1-10(2)7-13-9(12-10)8-5-3-4-6-11-8/h3-6H,7H2,1-2H3	ZANPCQHDEUORJP-UHFFFAOYSA-N	176.095	1	0	0
C10H12N2O	MS Ready Formula	DTXCID50823165	C10H12N2O	CC1CNN(C1=O)C1=CC=CC=C1	DTXSID00395928	4-methyl-2-phenylpyrazolidin-3-one	14776-41-1	C10H12N2O	CC1CNN(C1=O)C1=CC=CC=C1	CC1CNN(C1=O)C1=CC=CC=C1	InChI=1/C10H12N2O/c1-8-7-11-12(10(8)13)9-5-3-2-4-6-9/h2-6,8,11H,7H2,1H3	LBZPFGXJKJZTRS-UHFFFAOYSA-N	176.095	1	0	0
C10H12N2O	MS Ready Formula	DTXCID301048935	C10H12N2O	CN(C)C=NC(=O)C1=CC=CC=C1	DTXSID10401802	N-[(E)-(Dimethylamino)methylidene]benzamide	41876-75-9	C10H12N2O	CN(C)\C=N\C(=O)C1=CC=CC=C1	CN(C)C=NC(=O)C1=CC=CC=C1	InChI=1S/C10H12N2O/c1-12(2)8-11-10(13)9-6-4-3-5-7-9/h3-8H,1-2H3	DKWUEAZDXGFDFD-UHFFFAOYSA-N	176.095	1	0	0
C10H12N2O	MS Ready Formula	DTXCID70825141	C10H12N2O	CC1CC(=O)NN1C1=CC=CC=C1	DTXSID60403018	3-Pyrazolidinone, 5-methyl-1-phenyl-	6112-47-6	C10H12N2O	CC1CC(=O)NN1C1=CC=CC=C1	CC1CC(=O)NN1C1=CC=CC=C1	InChI=1/C10H12N2O/c1-8-7-10(13)11-12(8)9-5-3-2-4-6-9/h2-6,8H,7H2,1H3,(H,11,13)	FIARATPVIIDWJT-UHFFFAOYSA-N	176.095	1	0	0
C10H12N2O	MS Ready Formula	DTXCID90356028	C10H12N2O	NC(=O)N1CCCC2=CC=CC=C12	DTXSID20405174	1-CARBAMOYL-1,2,3,4-TETRAHYDROQUINOLINE	63098-90-8	C10H12N2O	NC(=O)N1CCCC2=CC=CC=C12	NC(=O)N1CCCC2=CC=CC=C12	InChI=1S/C10H12N2O/c11-10(13)12-7-3-5-8-4-1-2-6-9(8)12/h1-2,4,6H,3,5,7H2,(H2,11,13)	ZAFBGRNWOGKKSP-UHFFFAOYSA-N	176.095	1	0	0
C10H12N2O	MS Ready Formula	DTXCID00830081	C10H12N2O	CC1CCC2=C1C=NC=C2C(N)=O	DTXSID50415766	AC1NSYWN	14478-19-4	C10H12N2O	C[C@@H]1CCC2=C(C=NC=C12)C(N)=O	CC1CCC2=C1C=NC=C2C(N)=O	InChI=1/C10H12N2O/c1-6-2-3-7-8(6)4-12-5-9(7)10(11)13/h4-6H,2-3H2,1H3,(H2,11,13)	CPWSAKUPXWXJPQ-UHFFFAOYSA-N	176.095	1	0	0
C10H12N2O	MS Ready Formula	DTXCID001220552	C10H12N2O	O=C1C=CC=CC1C1=NCCCN1	DTXSID70421743	6-(1,3-diazinan-2-ylidene)cyclohexa-2,4-dien-1-one	65739-64-2	C10H12N2O	O=C1C=CC=CC1=C1NCCCN1	O=C1C=CC=CC1C1=NCCCN1	InChI=1/C10H12N2O/c13-9-5-2-1-4-8(9)10-11-6-3-7-12-10/h1-2,4-5,8H,3,6-7H2,(H,11,12)	PRBBELVJCSXHIP-UHFFFAOYSA-N	176.095	1	0	0
C10H12N2O	MS Ready Formula	DTXCID80378537	C10H12N2O	NC1=CC=CC(=C1)C(=O)NC1CC1	DTXSID50427703	3-amino-N-cyclopropylbenzamide	871673-24-4	C10H12N2O	NC1=CC=CC(=C1)C(=O)NC1CC1	NC1=CC=CC(=C1)C(=O)NC1CC1	InChI=1S/C10H12N2O/c11-8-3-1-2-7(6-8)10(13)12-9-4-5-9/h1-3,6,9H,4-5,11H2,(H,12,13)	XTQFXSVIFJUEAP-UHFFFAOYSA-N	176.095	1	0	0
C10H12N2O	MS Ready Formula	DTXCID40379944	C10H12N2O	NC1=CC2=C(NC(=O)CCC2)C=C1	DTXSID40429110	7-Amino-1,3,4,5-tetrahydro-2H-1-benzazepin-2-one	22245-92-7	C10H12N2O	NC1=CC2=C(NC(=O)CCC2)C=C1	NC1=CC2=C(NC(=O)CCC2)C=C1	InChI=1S/C10H12N2O/c11-8-4-5-9-7(6-8)2-1-3-10(13)12-9/h4-6H,1-3,11H2,(H,12,13)	QEZZUFANNFFZIH-UHFFFAOYSA-N	176.095	1	0	0
C10H12N2O	MS Ready Formula	DTXCID50838219	C10H12N2O	C1CCC(NC1)C#CC1=CC=NO1	DTXSID80433716	Piperidine, 2-(5-isoxazolylethynyl)-	651314-33-9	C10H12N2O	C1CCC(NC1)C#CC1=CC=NO1	C1CCC(NC1)C#CC1=CC=NO1	InChI=1/C10H12N2O/c1-2-7-11-9(3-1)4-5-10-6-8-12-13-10/h6,8-9,11H,1-3,7H2	TWVTZPUSEBIBAM-UHFFFAOYSA-N	176.095	1	0	0
C10H12N2O	MS Ready Formula	DTXCID10384545	C10H12N2O	COC1=CC=C(CNCC#N)C=C1	DTXSID40433717	{[(4-Methoxyphenyl)methyl]amino}acetonitrile	63086-28-2	C10H12N2O	COC1=CC=C(CNCC#N)C=C1	COC1=CC=C(CNCC#N)C=C1	InChI=1S/C10H12N2O/c1-13-10-4-2-9(3-5-10)8-12-7-6-11/h2-5,12H,7-8H2,1H3	YLTXKLKHLKFNLB-UHFFFAOYSA-N	176.095	1	0	0
C10H12N2O	MS Ready Formula	DTXCID60385284	C10H12N2O	CC(=O)CC1=CC=C(C=C1)C(N)=N	DTXSID10434458	Benzenecarboximidamide, 4-(2-oxopropyl)-	60925-51-1	C10H12N2O	CC(=O)CC1=CC=C(C=C1)C(N)=N	CC(=O)CC1=CC=C(C=C1)C(N)=N	InChI=1S/C10H12N2O/c1-7(13)6-8-2-4-9(5-3-8)10(11)12/h2-5H,6H2,1H3,(H3,11,12)	KQDVOAFSTVCSKP-UHFFFAOYSA-N	176.095	1	0	0
C10H12N2O	MS Ready Formula	DTXCID30839643	C10H12N2O	C(C#CC1=CC=NO1)C1CCCN1	DTXSID30438155	Isoxazole, 5-[3-(2-pyrrolidinyl)-1-propynyl]-	651314-73-7	C10H12N2O	C(C#CC1=CC=NO1)C1CCCN1	C(C#CC1=CC=NO1)C1CCCN1	InChI=1/C10H12N2O/c1(3-9-4-2-7-11-9)5-10-6-8-12-13-10/h6,8-9,11H,2-4,7H2	GGMRHLNABFMDIP-UHFFFAOYSA-N	176.095	1	0	0
C10H12N2O	MS Ready Formula	DTXCID001227041	C10H12N2O	O=C1C=CC(C=C1)C1=NCCCN1	DTXSID50442370	4-(1,4,5,6-Tetrahydro-pyrimidin-2-yl)phenol	265665-96-1	C10H12N2O	O=C1C=CC(C=C1)=C1NCCCN1	O=C1C=CC(C=C1)C1=NCCCN1	InChI=1S/C10H12N2O/c13-9-4-2-8(3-5-9)10-11-6-1-7-12-10/h2-5,8H,1,6-7H2,(H,11,12)	BHSAOPGVBRPFQV-UHFFFAOYSA-N	176.095	1	0	0
C10H12N2O	MS Ready Formula	DTXCID00394779	C10H12N2O	C\N=C(/C)NC(=O)C1=CC=CC=C1	DTXSID00443958	N-[(1E)-N-Methylethanimidoyl]benzamide	176240-32-7	C10H12N2O	C\N=C(/C)NC(=O)C1=CC=CC=C1	C\N=C(/C)NC(=O)C1=CC=CC=C1	InChI=1S/C10H12N2O/c1-8(11-2)12-10(13)9-6-4-3-5-7-9/h3-7H,1-2H3,(H,11,12,13)	ZWBFPAZJOZVWDN-UHFFFAOYSA-N	176.095	1	0	0
C10H12N2O	MS Ready Formula	DTXCID20396134	C10H12N2O	O=CC1=NC(=CC=C1)N1CCCC1	DTXSID20445313	6-pyrrolidin-1-ylpyridine-2-carbaldehyde	230618-24-3	C10H12N2O	O=CC1=NC(=CC=C1)N1CCCC1	O=CC1=NC(=CC=C1)N1CCCC1	InChI=1S/C10H12N2O/c13-8-9-4-3-5-10(11-9)12-6-1-2-7-12/h3-5,8H,1-2,6-7H2	SZOZYXCTOMKVTL-UHFFFAOYSA-N	176.095	1	0	0
C10H12N2O	MS Ready Formula	DTXCID90405025	C10H12N2O	O=CC1=NC=CC(=C1)N1CCCC1	DTXSID00454206	2-FORMYL-4-PYRROLIDIN-1-YL PYRIDINE	184304-16-3	C10H12N2O	O=CC1=NC=CC(=C1)N1CCCC1	O=CC1=NC=CC(=C1)N1CCCC1	InChI=1S/C10H12N2O/c13-8-9-7-10(3-4-11-9)12-5-1-2-6-12/h3-4,7-8H,1-2,5-6H2	LLTQGXBIVPBBJI-UHFFFAOYSA-N	176.095	1	0	0
C10H12N2O	MS Ready Formula	DTXCID40406941	C10H12N2O	NC(=O)C1=CC=CC=C1NCC=C	DTXSID80456122	Benzamide, 2-(2-propenylamino)-	28736-09-6	C10H12N2O	NC(=O)C1=CC=CC=C1NCC=C	NC(=O)C1=CC=CC=C1NCC=C	InChI=1S/C10H12N2O/c1-2-7-12-9-6-4-3-5-8(9)10(11)13/h2-6,12H,1,7H2,(H2,11,13)	CNPJTDUQTGBTBI-UHFFFAOYSA-N	176.095	1	0	0
C10H12N2O	MS Ready Formula	DTXCID30993491	C10H12N2O	NC1=CC(=CC=C1)C1CNC(=O)C1	DTXSID40458662	4-(3-aminophenyl)pyrrolidin-2-one	725233-29-4	C10H12N2O	NC1=CC=CC(=C1)C1CNC(=O)C1	NC1=CC(=CC=C1)C1CNC(=O)C1	InChI=1/C10H12N2O/c11-9-3-1-2-7(4-9)8-5-10(13)12-6-8/h1-4,8H,5-6,11H2,(H,12,13)	ZZPPSRMRIPWGTL-UHFFFAOYSA-N	176.095	1	0	0
C10H12N2O	MS Ready Formula	DTXCID20413416	C10H12N2O	O=C1CCN(CC1)C1=CC=NC=C1	DTXSID90462597	1-pyridin-4-ylpiperidin-4-one	126832-81-3	C10H12N2O	O=C1CCN(CC1)C1=CC=NC=C1	O=C1CCN(CC1)C1=CC=NC=C1	InChI=1S/C10H12N2O/c13-10-3-7-12(8-4-10)9-1-5-11-6-2-9/h1-2,5-6H,3-4,7-8H2	MAXMUBIIZUKOJF-UHFFFAOYSA-N	176.095	1	0	0
C10H12N2O	MS Ready Formula	DTXCID901233330	C10H12N2O	CCCCC1=NC(=O)C(=CC1)C#N	DTXSID00465377	6-Butyl-2-oxo-1,2-dihydropyridine-3-carbonitrile	118420-86-3	C10H12N2O	CCCCC1=CC=C(C#N)C(=O)N1	CCCCC1=NC(=O)C(=CC1)C#N	InChI=1S/C10H12N2O/c1-2-3-4-9-6-5-8(7-11)10(13)12-9/h5H,2-4,6H2,1H3	PLCXCTYZLCJAAL-UHFFFAOYSA-N	176.095	1	0	0
C10H12N2O	MS Ready Formula	DTXCID50416197	C10H12N2O	CN1CCN=C1C1=CC(O)=CC=C1	DTXSID60465378	3-(1-methylimidazolin-2-yl)phenol	194985-95-0	C10H12N2O	CN1CCN=C1C1=CC(O)=CC=C1	CN1CCN=C1C1=CC(O)=CC=C1	InChI=1S/C10H12N2O/c1-12-6-5-11-10(12)8-3-2-4-9(13)7-8/h2-4,7,13H,5-6H2,1H3	OBZBNMGJXZKUJO-UHFFFAOYSA-N	176.095	1	0	0
C10H12N2O	MS Ready Formula	DTXCID10422456	C10H12N2O	O=C1CCCN1CC1=CC=NC=C1	DTXSID50471640	1-(pyridin-4-ylmethyl)pyrrolidin-2-one	132312-62-0	C10H12N2O	O=C1CCCN1CC1=CC=NC=C1	O=C1CCCN1CC1=CC=NC=C1	InChI=1S/C10H12N2O/c13-10-2-1-7-12(10)8-9-3-5-11-6-4-9/h3-6H,1-2,7-8H2	ROGIKWDBLZYABK-UHFFFAOYSA-N	176.095	1	0	0
C10H12N2O	MS Ready Formula	DTXCID101009276	C10H12N2O	CC(C#N)(C#N)C1CCCC(=O)C1	DTXSID60479314	Propanedinitrile, methyl(3-oxocyclohexyl)-	409306-99-6	C10H12N2O	CC(C#N)(C#N)C1CCCC(=O)C1	CC(C#N)(C#N)C1CCCC(=O)C1	InChI=1/C10H12N2O/c1-10(6-11,7-12)8-3-2-4-9(13)5-8/h8H,2-5H2,1H3	IWAAWOKVGONNNO-UHFFFAOYSA-N	176.095	1	0	0
C10H12N2O	MS Ready Formula	DTXCID001010341	C10H12N2O	CC1=CC2=C(N=C1)C(CC2)C(N)=O	DTXSID70483866	5H-Cyclopenta[b]pyridine-7-carboxamide, 6,7-dihydro-3-methyl-	60169-89-3	C10H12N2O	CC1=CC2=C(N=C1)C(CC2)C(N)=O	CC1=CC2=C(N=C1)C(CC2)C(N)=O	InChI=1/C10H12N2O/c1-6-4-7-2-3-8(10(11)13)9(7)12-5-6/h4-5,8H,2-3H2,1H3,(H2,11,13)	YOXYNNAAEOHWCV-UHFFFAOYSA-N	176.095	1	0	0
C10H12N2O	MS Ready Formula	DTXCID50434977	C10H12N2O	CC1=NC2=C(C=C1)C(=O)NCCC2	DTXSID80484167	5H-Pyrido[3,2-c]azepin-5-one, 6,7,8,9-tetrahydro-2-methyl-	61479-33-2	C10H12N2O	CC1=NC2=C(C=C1)C(=O)NCCC2	CC1=NC2=C(C=C1)C(=O)NCCC2	InChI=1S/C10H12N2O/c1-7-4-5-8-9(12-7)3-2-6-11-10(8)13/h4-5H,2-3,6H2,1H3,(H,11,13)	DBQYWOCZPGJAMD-UHFFFAOYSA-N	176.095	1	0	0
C10H12N2O	MS Ready Formula	DTXCID80434980	C10H12N2O	CC1=NC2=C(NC(=O)CCC2)C=C1	DTXSID10484170	2-Methyl-5,7,8,9-tetrahydro-6H-pyrido[3,2-b]azepin-6-one	61479-38-7	C10H12N2O	CC1=NC2=C(NC(=O)CCC2)C=C1	CC1=NC2=C(NC(=O)CCC2)C=C1	InChI=1S/C10H12N2O/c1-7-5-6-9-8(11-7)3-2-4-10(13)12-9/h5-6H,2-4H2,1H3,(H,12,13)	LDGRXEQZXCEIQQ-UHFFFAOYSA-N	176.095	1	0	0
C10H12N2O	MS Ready Formula	DTXCID501238338	C10H12N2O	CC1=C(C)C2=C(CC(C)=NC2=O)N1	DTXSID50484659	CTK2E5297	61191-33-1	C10H12N2O	CC1=C(C)C2=C(N1)C=C(C)NC2=O	CC1=C(C)C2=C(CC(C)=NC2=O)N1	InChI=1S/C10H12N2O/c1-5-4-8-9(10(13)11-5)6(2)7(3)12-8/h12H,4H2,1-3H3	SPHKRTGZHMVQCW-UHFFFAOYSA-N	176.095	1	0	0
C10H12N2O	MS Ready Formula	DTXCID70441168	C10H12N2O	CN1CCNC(=O)C2=CC=CC=C12	DTXSID70490358	1-Methyl-1,2,3,4-tetrahydro-5H-1,4-benzodiazepin-5-one	14359-73-0	C10H12N2O	CN1CCNC(=O)C2=CC=CC=C12	CN1CCNC(=O)C2=CC=CC=C12	InChI=1S/C10H12N2O/c1-12-7-6-11-10(13)8-4-2-3-5-9(8)12/h2-5H,6-7H2,1H3,(H,11,13)	PXSFWRCYGLJGEK-UHFFFAOYSA-N	176.095	1	0	0
C10H12N2O	MS Ready Formula	DTXCID80441174	C10H12N2O	CN(CCN=C=O)C1=CC=CC=C1	DTXSID80490364	N-(2-Isocyanatoethyl)-N-methylaniline	62675-37-0	C10H12N2O	CN(CCN=C=O)C1=CC=CC=C1	CN(CCN=C=O)C1=CC=CC=C1	InChI=1S/C10H12N2O/c1-12(8-7-11-9-13)10-5-3-2-4-6-10/h2-6H,7-8H2,1H3	PPYUJRCQGVQTLO-UHFFFAOYSA-N	176.095	1	0	0
C10H12N2O	MS Ready Formula	DTXCID901310988	C10H12N2O	CC1C=NC2=C(CCCC2=C1)N=O	DTXSID20493894	3-Methyl-8-nitroso-1,5,6,7-tetrahydroquinoline	62230-66-4	C10H12N2O	CC1=CNC2=C(CCCC2=C1)N=O	CC1C=NC2=C(CCCC2=C1)N=O	InChI=1/C10H12N2O/c1-7-5-8-3-2-4-9(12-13)10(8)11-6-7/h5-7H,2-4H2,1H3	XOAAISPJOYYELJ-UHFFFAOYSA-N	176.095	1	0	0
C10H12N2O	MS Ready Formula	DTXCID4027577	C10H12N2O	CN1C(CCC1=O)C1=CN=CC=C1	DTXSID40493912	(5S)-1-(~2~H_3_)Methyl-5-(pyridin-3-yl)pyrrolidin-2-one	202656-15-3	C10H9D3N2O	[2H]C([2H])([2H])N1[C@@H](CCC1=O)C1=CN=CC=C1	CN1C(CCC1=O)C1=CN=CC=C1	InChI=1/C10H12N2O/c1-12-9(4-5-10(12)13)8-3-2-6-11-7-8/h2-3,6-7,9H,4-5H2,1H3	UIKROCXWUNQSPJ-UHFFFAOYSA-N	176.095	1	0	0
C10H12N2O	MS Ready Formula	DTXCID20446143	C10H12N2O	CC1(C)CC(CCO1)=C(C#N)C#N	DTXSID20495333	(2,2-Dimethyloxan-4-ylidene)propanedinitrile	65413-43-6	C10H12N2O	CC1(C)CC(CCO1)=C(C#N)C#N	CC1(C)CC(CCO1)=C(C#N)C#N	InChI=1S/C10H12N2O/c1-10(2)5-8(3-4-13-10)9(6-11)7-12/h3-5H2,1-2H3	YHYIZEQPYZCEGE-UHFFFAOYSA-N	176.095	1	0	0
C10H12N2O	MS Ready Formula	DTXCID20447978	C10H12N2O	CC(=O)N1CC2=CC=CC=C2CN1	DTXSID50497168	1-(3,4-Dihydrophthalazin-2(1H)-yl)ethan-1-one	67571-41-9	C10H12N2O	CC(=O)N1CC2=CC=CC=C2CN1	CC(=O)N1CC2=CC=CC=C2CN1	InChI=1S/C10H12N2O/c1-8(13)12-7-10-5-3-2-4-9(10)6-11-12/h2-5,11H,6-7H2,1H3	FKECKEHRMSYKQQ-UHFFFAOYSA-N	176.095	1	0	0
C10H12N2O	MS Ready Formula	DTXCID701243204	C10H12N2O	CC(C)CC1=NC(=O)C(=CC1)C#N	DTXSID70500800	6-(2-Methylpropyl)-2-oxo-1,2-dihydropyridine-3-carbonitrile	80065-99-2	C10H12N2O	CC(C)CC1=CC=C(C#N)C(=O)N1	CC(C)CC1=NC(=O)C(=CC1)C#N	InChI=1S/C10H12N2O/c1-7(2)5-9-4-3-8(6-11)10(13)12-9/h3,7H,4-5H2,1-2H3	URQIWRIFTPWILZ-UHFFFAOYSA-N	176.095	1	0	0
C10H12N2O	MS Ready Formula	DTXCID10454116	C10H12N2O	O=C1NCC(CN1)C1=CC=CC=C1	DTXSID20503306	5-Phenyltetrahydropyrimidin-2(1H)-one	343332-27-4	C10H12N2O	O=C1NCC(CN1)C1=CC=CC=C1	O=C1NCC(CN1)C1=CC=CC=C1	InChI=1S/C10H12N2O/c13-10-11-6-9(7-12-10)8-4-2-1-3-5-8/h1-5,9H,6-7H2,(H2,11,12,13)	BWENXQFVCQHWHP-UHFFFAOYSA-N	176.095	1	0	0
C10H12N2O	MS Ready Formula	DTXCID40459336	C10H12N2O	CCN1C=NC2=C1C=CC(OC)=C2	DTXSID30508529	1-Ethyl-5-methoxy-1H-benzimidazole	79938-40-2	C10H12N2O	CCN1C=NC2=C1C=CC(OC)=C2	CCN1C=NC2=C1C=CC(OC)=C2	InChI=1S/C10H12N2O/c1-3-12-7-11-9-6-8(13-2)4-5-10(9)12/h4-7H,3H2,1-2H3	OOYWUJOGJNQRCK-UHFFFAOYSA-N	176.095	1	0	0
C10H12N2O	MS Ready Formula	DTXCID10461547	C10H12N2O	OCCCN1C=NC2=CC=CC=C12	DTXSID50510740	3-(1H-Benzimidazol-1-yl)propan-1-ol	53953-47-2	C10H12N2O	OCCCN1C=NC2=CC=CC=C12	OCCCN1C=NC2=CC=CC=C12	InChI=1S/C10H12N2O/c13-7-3-6-12-8-11-9-4-1-2-5-10(9)12/h1-2,4-5,8,13H,3,6-7H2	MCUSVJQHGDUXFV-UHFFFAOYSA-N	176.095	1	0	0
C10H12N2O	MS Ready Formula	DTXCID501246802	C10H12N2O	CC(C)(C)C1=NC(=O)C(=CC1)C#N	DTXSID90513578	6-tert-Butyl-2-oxo-1,2-dihydropyridine-3-carbonitrile	4138-19-6	C10H12N2O	CC(C)(C)C1=CC=C(C#N)C(=O)N1	CC(C)(C)C1=NC(=O)C(=CC1)C#N	InChI=1S/C10H12N2O/c1-10(2,3)8-5-4-7(6-11)9(13)12-8/h4H,5H2,1-3H3	OMTYFUZLYAFMPA-UHFFFAOYSA-N	176.095	1	0	0
C10H12N2O	MS Ready Formula	DTXCID40465614	C10H12N2O	O=C(N1CCCC1)C1=CC=CC=N1	DTXSID30514807	(Pyridin-2-yl)(pyrrolidin-1-yl)methanone	83728-66-9	C10H12N2O	O=C(N1CCCC1)C1=CC=CC=N1	O=C(N1CCCC1)C1=CC=CC=N1	InChI=1S/C10H12N2O/c13-10(12-7-3-4-8-12)9-5-1-2-6-11-9/h1-2,5-6H,3-4,7-8H2	VVSBDPSFOBQHNU-UHFFFAOYSA-N	176.095	1	0	0
C10H12N2O	MS Ready Formula	DTXCID50977071	C10H12N2O	CN1C(C1C1=CC=CC=C1)C(N)=O	DTXSID00525304	(2R,3R)-1-Methyl-3-phenylaziridine-2-carboxamide	88286-07-1	C10H12N2O	CN1[C@H]([C@H]1C1=CC=CC=C1)C(N)=O	CN1C(C1C1=CC=CC=C1)C(N)=O	InChI=1/C10H12N2O/c1-12-8(9(12)10(11)13)7-5-3-2-4-6-7/h2-6,8-9H,1H3,(H2,11,13)	GQCPWWWXTOIVBD-UHFFFAOYSA-N	176.095	1	0	0
C10H12N2O	MS Ready Formula	DTXCID901251081	C10H12N2O	CC1=NC(CCCC#C)=NC(=O)C1	DTXSID70527653	6-Methyl-2-(pent-4-yn-1-yl)pyrimidin-4(1H)-one	88499-81-4	C10H12N2O	CC1=CC(=O)N=C(CCCC#C)N1	CC1=NC(CCCC#C)=NC(=O)C1	InChI=1S/C10H12N2O/c1-3-4-5-6-9-11-8(2)7-10(13)12-9/h1H,4-7H2,2H3	KNAUFGNBPROGTI-UHFFFAOYSA-N	176.095	1	0	0
C10H12N2O	MS Ready Formula	DTXCID20480340	C10H12N2O	CC(=O)C1=C2NCCNC2=CC=C1	DTXSID70529551	1-(1,2,3,4-Tetrahydroquinoxalin-5-yl)ethan-1-one	89334-22-5	C10H12N2O	CC(=O)C1=C2NCCNC2=CC=C1	CC(=O)C1=C2NCCNC2=CC=C1	InChI=1S/C10H12N2O/c1-7(13)8-3-2-4-9-10(8)12-6-5-11-9/h2-4,11-12H,5-6H2,1H3	HODBSHAGNXQIOG-UHFFFAOYSA-N	176.095	1	0	0
C10H12N2O	MS Ready Formula	DTXCID00979343	C10H12N2O	OC1CCN=C(N1)C1=CC=CC=C1	DTXSID00531985	2-Phenyl-3,4,5,6-tetrahydropyrimidin-4-ol	100580-01-6	C10H12N2O	OC1CCN=C(N1)C1=CC=CC=C1	OC1CCN=C(N1)C1=CC=CC=C1	InChI=1/C10H12N2O/c13-9-6-7-11-10(12-9)8-4-2-1-3-5-8/h1-5,9,13H,6-7H2,(H,11,12)	MVXXOHTVUPCWKP-UHFFFAOYSA-N	176.095	1	0	0
C10H12N2O	MS Ready Formula	DTXCID30484874	C10H12N2O	CNC(=O)N1CCC2=CC=CC=C12	DTXSID30534085	N-Methyl-2,3-dihydro-1H-indole-1-carboxamide	61589-19-3	C10H12N2O	CNC(=O)N1CCC2=CC=CC=C12	CNC(=O)N1CCC2=CC=CC=C12	InChI=1S/C10H12N2O/c1-11-10(13)12-7-6-8-4-2-3-5-9(8)12/h2-5H,6-7H2,1H3,(H,11,13)	XMNVVFCOWXNCOH-UHFFFAOYSA-N	176.095	1	0	0
C10H12N2O	MS Ready Formula	DTXCID10486311	C10H12N2O	COCC1=CC2=C(NN=C2)C(C)=C1	DTXSID80535522	5-(Methoxymethyl)-7-methyl-1H-indazole	93359-90-1	C10H12N2O	COCC1=CC2=C(NN=C2)C(C)=C1	COCC1=CC2=C(NN=C2)C(C)=C1	InChI=1S/C10H12N2O/c1-7-3-8(6-13-2)4-9-5-11-12-10(7)9/h3-5H,6H2,1-2H3,(H,11,12)	HAFVOSFMUDIATQ-UHFFFAOYSA-N	176.095	1	0	0
C10H12N2O	MS Ready Formula	DTXCID30491700	C10H12N2O	COC1=NC(C)=CN2C=C(C)C=C12	DTXSID20540913	1-Methoxy-3,7-dimethylpyrrolo[1,2-a]pyrazine	95407-89-9	C10H12N2O	COC1=NC(C)=CN2C=C(C)C=C12	COC1=NC(C)=CN2C=C(C)C=C12	InChI=1S/C10H12N2O/c1-7-4-9-10(13-3)11-8(2)6-12(9)5-7/h4-6H,1-3H3	FCCMQWQFZLTBLZ-UHFFFAOYSA-N	176.095	1	0	0
C10H12N2O	MS Ready Formula	DTXCID40495299	C10H12N2O	CC1(C)C(=O)NC2=C1C=CC(N)=C2	DTXSID40544514	6-Amino-3,3-dimethyl-1,3-dihydro-2H-indol-2-one	100510-65-4	C10H12N2O	CC1(C)C(=O)NC2=C1C=CC(N)=C2	CC1(C)C(=O)NC2=C1C=CC(N)=C2	InChI=1S/C10H12N2O/c1-10(2)7-4-3-6(11)5-8(7)12-9(10)13/h3-5H,11H2,1-2H3,(H,12,13)	IWARVYFPBLDOAK-UHFFFAOYSA-N	176.095	1	0	0
C10H12N2O	MS Ready Formula	DTXCID90495522	C10H12N2O	CN1CCC(=O)NC2=CC=CC=C12	DTXSID00544737	5-Methyl-1,3,4,5-tetrahydro-2H-1,5-benzodiazepin-2-one	33035-62-0	C10H12N2O	CN1CCC(=O)NC2=CC=CC=C12	CN1CCC(=O)NC2=CC=CC=C12	InChI=1S/C10H12N2O/c1-12-7-6-10(13)11-8-4-2-3-5-9(8)12/h2-5H,6-7H2,1H3,(H,11,13)	SJZQGVZACKZABI-UHFFFAOYSA-N	176.095	1	0	0
C10H12N2O	MS Ready Formula	DTXCID50941818	C10H12N2O	CC(O)C1NC2=CC=CC=C2N=C1	DTXSID20552177	1-(1,2-Dihydroquinoxalin-2-yl)ethan-1-ol	111289-53-3	C10H12N2O	CC(O)C1NC2=CC=CC=C2N=C1	CC(O)C1NC2=CC=CC=C2N=C1	InChI=1/C10H12N2O/c1-7(13)10-6-11-8-4-2-3-5-9(8)12-10/h2-7,10,12-13H,1H3	LBCNXPYRJHMXFX-UHFFFAOYSA-N	176.095	1	0	0
C10H12N2O	MS Ready Formula	DTXCID90942122	C10H12N2O	NC(=O)NC1CCC2=CC=CC=C12	DTXSID80553201	N-(2,3-Dihydro-1H-inden-1-yl)urea	6520-67-8	C10H12N2O	NC(=O)NC1CCC2=CC=CC=C12	NC(=O)NC1CCC2=CC=CC=C12	InChI=1/C10H12N2O/c11-10(13)12-9-6-5-7-3-1-2-4-8(7)9/h1-4,9H,5-6H2,(H3,11,12,13)	WAQCADIPNPIBPZ-UHFFFAOYSA-N	176.095	1	0	0
C10H12N2O	MS Ready Formula	DTXCID10504761	C10H12N2O	OCCCCC#CC1=CN=CN=C1	DTXSID30553978	6-(Pyrimidin-5-yl)hex-5-yn-1-ol	88940-57-2	C10H12N2O	OCCCCC#CC1=CN=CN=C1	OCCCCC#CC1=CN=CN=C1	InChI=1S/C10H12N2O/c13-6-4-2-1-3-5-10-7-11-9-12-8-10/h7-9,13H,1-2,4,6H2	SKDRAZZKVWNQCN-UHFFFAOYSA-N	176.095	1	0	0
C10H12N2O	MS Ready Formula	DTXCID30505316	C10H12N2O	NCCCOC1=CC=C(C=C1)C#N	DTXSID00554533	4-(3-Aminopropoxy)benzonitrile	116753-55-0	C10H12N2O	NCCCOC1=CC=C(C=C1)C#N	NCCCOC1=CC=C(C=C1)C#N	InChI=1S/C10H12N2O/c11-6-1-7-13-10-4-2-9(8-12)3-5-10/h2-5H,1,6-7,11H2	GGQULJYGPHOTSA-UHFFFAOYSA-N	176.095	1	0	0
C10H12N2O	MS Ready Formula	DTXCID00507766	C10H12N2O	O=C1CNCN1CC1=CC=CC=C1	DTXSID30556984	3-Benzylimidazolidin-4-one	114981-12-3	C10H12N2O	O=C1CNCN1CC1=CC=CC=C1	O=C1CNCN1CC1=CC=CC=C1	InChI=1S/C10H12N2O/c13-10-6-11-8-12(10)7-9-4-2-1-3-5-9/h1-5,11H,6-8H2	MVHBCOMVEOIOSQ-UHFFFAOYSA-N	176.095	1	0	0
C10H12N2O	MS Ready Formula	DTXCID00520091	C10H12N2O	O=C1CCCN1CC1=CN=CC=C1	DTXSID50569319	1-[(Pyridin-3-yl)methyl]pyrrolidin-2-one	57786-16-0	C10H12N2O	O=C1CCCN1CC1=CN=CC=C1	O=C1CCCN1CC1=CN=CC=C1	InChI=1S/C10H12N2O/c13-10-4-2-6-12(10)8-9-3-1-5-11-7-9/h1,3,5,7H,2,4,6,8H2	YPKLGBBSEAWDKK-UHFFFAOYSA-N	176.095	1	0	0
C10H12N2O	MS Ready Formula	DTXCID60521246	C10H12N2O	CN1N(CCC1=O)C1=CC=CC=C1	DTXSID40570474	2-Methyl-1-phenylpyrazolidin-3-one	54227-67-7	C10H12N2O	CN1N(CCC1=O)C1=CC=CC=C1	CN1N(CCC1=O)C1=CC=CC=C1	InChI=1S/C10H12N2O/c1-11-10(13)7-8-12(11)9-5-3-2-4-6-9/h2-6H,7-8H2,1H3	VBLUKGUQPKHPKD-UHFFFAOYSA-N	176.095	1	0	0
C10H12N2O	MS Ready Formula	DTXCID901264462	C10H12N2O	CCCC1=C(C#N)C(=O)N=C(C)C1	DTXSID00576174	6-Methyl-2-oxo-4-propyl-1,2-dihydropyridine-3-carbonitrile	16232-40-9	C10H12N2O	CCCC1=C(C#N)C(=O)NC(C)=C1	CCCC1=C(C#N)C(=O)N=C(C)C1	InChI=1S/C10H12N2O/c1-3-4-8-5-7(2)12-10(13)9(8)6-11/h3-5H2,1-2H3	KJPLNAHWKFHVOW-UHFFFAOYSA-N	176.095	1	0	0
C10H12N2O	MS Ready Formula	DTXCID40948437	C10H12N2O	OC12CCNC1NC1=CC=CC=C21	DTXSID30578646	2,3,8,8a-Tetrahydropyrrolo[2,3-b]indol-3a(1H)-ol	58635-39-5	C10H12N2O	OC12CCNC1NC1=CC=CC=C21	OC12CCNC1NC1=CC=CC=C21	InChI=1/C10H12N2O/c13-10-5-6-11-9(10)12-8-4-2-1-3-7(8)10/h1-4,9,11-13H,5-6H2	MBJYQBCGLVDNTL-UHFFFAOYSA-N	176.095	1	0	0
C10H12N2O	MS Ready Formula	DTXCID801020253	C10H12N2O	CC1CN=C(N1)C1C=CC(=O)C=C1	DTXSID40584793	4-(4-Methylimidazolidin-2-ylidene)cyclohexa-2,5-dien-1-one	868260-15-5	C10H12N2O	CC1CNC(N1)=C1C=CC(=O)C=C1	CC1CN=C(N1)C1C=CC(=O)C=C1	InChI=1/C10H12N2O/c1-7-6-11-10(12-7)8-2-4-9(13)5-3-8/h2-5,7-8H,6H2,1H3,(H,11,12)	VLWJEUNEZMRFPB-UHFFFAOYSA-N	176.095	1	0	0
C10H12N2O	MS Ready Formula	DTXCID00536197	C10H12N2O	NC1=CC=C(NC(=O)C2CC2)C=C1	DTXSID90585432	N-(4-Aminophenyl)cyclopropanecarboxamide	74617-73-5	C10H12N2O	NC1=CC=C(NC(=O)C2CC2)C=C1	NC1=CC=C(NC(=O)C2CC2)C=C1	InChI=1S/C10H12N2O/c11-8-3-5-9(6-4-8)12-10(13)7-1-2-7/h3-7H,1-2,11H2,(H,12,13)	QKOLSDDMVFYWJC-UHFFFAOYSA-N	176.095	1	0	0
C10H12N2O	MS Ready Formula	DTXCID60536299	C10H12N2O	NC1=CC(NC(=O)C2CC2)=CC=C1	DTXSID50585534	N-(3-Aminophenyl)cyclopropanecarboxamide	879127-21-6	C10H12N2O	NC1=CC(NC(=O)C2CC2)=CC=C1	NC1=CC(NC(=O)C2CC2)=CC=C1	InChI=1S/C10H12N2O/c11-8-2-1-3-9(6-8)12-10(13)7-4-5-7/h1-3,6-7H,4-5,11H2,(H,12,13)	CAPDPGRIQUJAGR-UHFFFAOYSA-N	176.095	1	0	0
C10H12N2O	MS Ready Formula	DTXCID10950365	C10H12N2O	CCC(O)C1=NC2=CC=CC=C2N1	DTXSID70586083	1-(1H-Benzimidazol-2-yl)propan-1-ol	4857-00-5	C10H12N2O	CCC(O)C1=NC2=CC=CC=C2N1	CCC(O)C1=NC2=CC=CC=C2N1	InChI=1/C10H12N2O/c1-2-9(13)10-11-7-5-3-4-6-8(7)12-10/h3-6,9,13H,2H2,1H3,(H,11,12)	VWVCKMRVMBKZSZ-UHFFFAOYSA-N	176.095	1	0	0
C10H12N2O	MS Ready Formula	DTXCID60538758	C10H12N2O	CN1C(CCO)=NC2=CC=CC=C12	DTXSID70587994	2-(1-Methyl-1H-benzimidazol-2-yl)ethan-1-ol	34734-29-7	C10H12N2O	CN1C(CCO)=NC2=CC=CC=C12	CN1C(CCO)=NC2=CC=CC=C12	InChI=1S/C10H12N2O/c1-12-9-5-3-2-4-8(9)11-10(12)6-7-13/h2-5,13H,6-7H2,1H3	KGMYIIACRRXXIA-UHFFFAOYSA-N	176.095	1	0	0
C10H12N2O	MS Ready Formula	DTXCID00950758	C10H12N2O	CC(O)C1=NC2=C(C)C=CC=C2N1	DTXSID60588657	1-(4-Methyl-1H-benzimidazol-2-yl)ethan-1-ol	953857-84-6	C10H12N2O	CC(O)C1=NC2=C(C)C=CC=C2N1	CC(O)C1=NC2=C(C)C=CC=C2N1	InChI=1/C10H12N2O/c1-6-4-3-5-8-9(6)12-10(11-8)7(2)13/h3-5,7,13H,1-2H3,(H,11,12)	GTSGFORZWHBFHR-UHFFFAOYSA-N	176.095	1	0	0
C10H12N2O	MS Ready Formula	DTXCID70541753	C10H12N2O	NCCCOC1=CC=CC(=C1)C#N	DTXSID30590989	3-(3-Aminopropoxy)benzonitrile	785760-03-4	C10H12N2O	NCCCOC1=CC=CC(=C1)C#N	NCCCOC1=CC=CC(=C1)C#N	InChI=1S/C10H12N2O/c11-5-2-6-13-10-4-1-3-9(7-10)8-12/h1,3-4,7H,2,5-6,11H2	ICIHMVWGUZWIDU-UHFFFAOYSA-N	176.095	1	0	0
C10H12N2O	MS Ready Formula	DTXCID20501867	C10H12N2O	O=C1CNCCN1C1=CC=CC=C1	DTXSID90591311	1-Phenylpiperazin-2-one--hydrogen chloride (1/1)	94783-18-3	C10H13ClN2O	Cl.O=C1CNCCN1C1=CC=CC=C1	O=C1CNCCN1C1=CC=CC=C1	InChI=1S/C10H12N2O/c13-10-8-11-6-7-12(10)9-4-2-1-3-5-9/h1-5,11H,6-8H2	YWUNGYFXNDOGNZ-UHFFFAOYSA-N	176.095	1	0	0
C10H12N2O	MS Ready Formula	DTXCID10542502	C10H12N2O	CNC(=O)C1=CC=CC2=C1NCC2	DTXSID70591738	N-Methyl-2,3-dihydro-1H-indole-7-carboxamide	631913-17-2	C10H12N2O	CNC(=O)C1=CC=CC2=C1NCC2	CNC(=O)C1=CC=CC2=C1NCC2	InChI=1S/C10H12N2O/c1-11-10(13)8-4-2-3-7-5-6-12-9(7)8/h2-4,12H,5-6H2,1H3,(H,11,13)	VGZFKNRURKBMQJ-UHFFFAOYSA-N	176.095	1	0	0
C10H12N2O	MS Ready Formula	DTXCID60545361	C10H12N2O	O=CC1=CC(=NC=C1)N1CCCC1	DTXSID80594598	2-(Pyrrolidin-1-yl)pyridine-4-carbaldehyde	898289-23-1	C10H12N2O	O=CC1=CC(=NC=C1)N1CCCC1	O=CC1=CC(=NC=C1)N1CCCC1	InChI=1S/C10H12N2O/c13-8-9-3-4-11-10(7-9)12-5-1-2-6-12/h3-4,7-8H,1-2,5-6H2	QPKFMHRNVDJMLZ-UHFFFAOYSA-N	176.095	1	0	0
C10H12N2O	MS Ready Formula	DTXCID80864925	C10H12N2O	CC(NN)C1=CC2=CC=CC=C2O1	DTXSID00602644	[1-(1-Benzofuran-2-yl)ethyl]hydrazine	1016498-93-3	C10H12N2O	CC(NN)C1=CC2=CC=CC=C2O1	CC(NN)C1=CC2=CC=CC=C2O1	InChI=1/C10H12N2O/c1-7(12-11)10-6-8-4-2-3-5-9(8)13-10/h2-7,12H,11H2,1H3	MFOGVQSEDJNVMC-UHFFFAOYSA-N	176.095	1	0	0
C10H12N2O	MS Ready Formula	DTXCID40560310	C10H12N2O	COC1=C(N)C=C(C)C(CC#N)=C1	DTXSID60609553	(4-Amino-5-methoxy-2-methylphenyl)acetonitrile	620604-73-1	C10H12N2O	COC1=C(N)C=C(C)C(CC#N)=C1	COC1=C(N)C=C(C)C(CC#N)=C1	InChI=1S/C10H12N2O/c1-7-5-9(12)10(13-2)6-8(7)3-4-11/h5-6H,3,12H2,1-2H3	DPWNNICGIUGEMN-UHFFFAOYSA-N	176.095	1	0	0
C10H12N2O	MS Ready Formula	DTXCID60560312	C10H12N2O	COC1=C(N)C=CC(CC#N)=C1C	DTXSID80609555	(4-Amino-3-methoxy-2-methylphenyl)acetonitrile	620604-58-2	C10H12N2O	COC1=C(N)C=CC(CC#N)=C1C	COC1=C(N)C=CC(CC#N)=C1C	InChI=1S/C10H12N2O/c1-7-8(5-6-11)3-4-9(12)10(7)13-2/h3-4H,5,12H2,1-2H3	KQFNYHSZZBJJFE-UHFFFAOYSA-N	176.095	1	0	0
C10H12N2O	MS Ready Formula	DTXCID10560862	C10H12N2O	CN1CC(=O)N(C)C2=CC=CC=C12	DTXSID40610107	1,4-Dimethyl-3,4-dihydroquinoxalin-2(1H)-one	66098-06-4	C10H12N2O	CN1CC(=O)N(C)C2=CC=CC=C12	CN1CC(=O)N(C)C2=CC=CC=C12	InChI=1S/C10H12N2O/c1-11-7-10(13)12(2)9-6-4-3-5-8(9)11/h3-6H,7H2,1-2H3	WWERZPFVLZDWFL-UHFFFAOYSA-N	176.095	1	0	0
C10H12N2O	MS Ready Formula	DTXCID00569647	C10H12N2O	CN1CCN(C=O)C2=CC=CC=C12	DTXSID70618893	4-Methyl-3,4-dihydroquinoxaline-1(2H)-carbaldehyde	72119-44-9	C10H12N2O	CN1CCN(C=O)C2=CC=CC=C12	CN1CCN(C=O)C2=CC=CC=C12	InChI=1S/C10H12N2O/c1-11-6-7-12(8-13)10-5-3-2-4-9(10)11/h2-5,8H,6-7H2,1H3	HWLYSHFFLMBRLU-UHFFFAOYSA-N	176.095	1	0	0
C10H12N2O	MS Ready Formula	DTXCID20570033	C10H12N2O	CN1C(=O)CCC2=C1C=CC(N)=C2	DTXSID20619279	6-Amino-1-methyl-3,4-dihydroquinolin-2(1H)-one	233775-30-9	C10H12N2O	CN1C(=O)CCC2=C1C=CC(N)=C2	CN1C(=O)CCC2=C1C=CC(N)=C2	InChI=1S/C10H12N2O/c1-12-9-4-3-8(11)6-7(9)2-5-10(12)13/h3-4,6H,2,5,11H2,1H3	ULWJTPAOSJSHFG-UHFFFAOYSA-N	176.095	1	0	0
C10H12N2O	MS Ready Formula	DTXCID00570394	C10H12N2O	CC(C)OCC1=CN=C(C=C1)C#N	DTXSID90619640	5-{[(Propan-2-yl)oxy]methyl}pyridine-2-carbonitrile	832714-56-4	C10H12N2O	CC(C)OCC1=CN=C(C=C1)C#N	CC(C)OCC1=CN=C(C=C1)C#N	InChI=1S/C10H12N2O/c1-8(2)13-7-9-3-4-10(5-11)12-6-9/h3-4,6,8H,7H2,1-2H3	HQOTZMCPOPZRKP-UHFFFAOYSA-N	176.095	1	0	0
C10H12N2O	MS Ready Formula	DTXCID40870022	C10H12N2O	NC(=O)C1CCC2=CC=CC=C2N1	DTXSID90623262	1,2,3,4-Tetrahydroquinoline-2-carboxamide	91842-88-5	C10H12N2O	NC(=O)C1CCC2=CC=CC=C2N1	NC(=O)C1CCC2=CC=CC=C2N1	InChI=1/C10H12N2O/c11-10(13)9-6-5-7-3-1-2-4-8(7)12-9/h1-4,9,12H,5-6H2,(H2,11,13)	OFBPSKIFXNJCAG-UHFFFAOYSA-N	176.095	1	0	0
C10H12N2O	MS Ready Formula	DTXCID80870268	C10H12N2O	NCCOC1=CC=CC2=C1C=CN2	DTXSID40624380	2-[(1H-Indol-4-yl)oxy]ethan-1-amine--hydrogen chloride (1/1)	91374-26-4	C10H13ClN2O	Cl.NCCOC1=CC=CC2=C1C=CN2	NCCOC1=CC=CC2=C1C=CN2	InChI=1S/C10H12N2O/c11-5-7-13-10-3-1-2-9-8(10)4-6-12-9/h1-4,6,12H,5,7,11H2	FZXIBIRCACCXGD-UHFFFAOYSA-N	176.095	1	0	0
C10H12N2O	MS Ready Formula	DTXCID20870368	C10H12N2O	NC1C2=CC=CC=C2CCNC1=O	DTXSID70624636	1-Amino-1,3,4,5-tetrahydro-2H-3-benzazepin-2-one	253185-43-2	C10H12N2O	NC1C2=CC=CC=C2CCNC1=O	NC1C2=CC=CC=C2CCNC1=O	InChI=1/C10H12N2O/c11-9-8-4-2-1-3-7(8)5-6-12-10(9)13/h1-4,9H,5-6,11H2,(H,12,13)	QWJOGPWJTLUXTM-UHFFFAOYSA-N	176.095	1	0	0
C10H12N2O	MS Ready Formula	DTXCID20578357	C10H12N2O	CCN1C(=O)CC2=C1C=CC(N)=C2	DTXSID90627604	5-Amino-1-ethyl-1,3-dihydro-2H-indol-2-one	875003-50-2	C10H12N2O	CCN1C(=O)CC2=C1C=CC(N)=C2	CCN1C(=O)CC2=C1C=CC(N)=C2	InChI=1S/C10H12N2O/c1-2-12-9-4-3-8(11)5-7(9)6-10(12)13/h3-5H,2,6,11H2,1H3	PYVVLSILSIVNQC-UHFFFAOYSA-N	176.095	1	0	0
C10H12N2O	MS Ready Formula	DTXCID00580099	C10H12N2O	NCCCOC1=CC=CC=C1C#N	DTXSID50629346	2-(3-Aminopropoxy)benzonitrile	444574-75-8	C10H12N2O	NCCCOC1=CC=CC=C1C#N	NCCCOC1=CC=CC=C1C#N	InChI=1S/C10H12N2O/c11-6-3-7-13-10-5-2-1-4-9(10)8-12/h1-2,4-5H,3,6-7,11H2	QQVAZWABKCUECQ-UHFFFAOYSA-N	176.095	1	0	0
C10H12N2O	MS Ready Formula	DTXCID401314923	C10H12N2O	O=C(C(C#N)C#N)C1CCCCC1	DTXSID70629863	[Cyclohexyl(hydroxy)methylidene]propanedinitrile	553672-03-0	C10H12N2O	OC(C1CCCCC1)=C(C#N)C#N	O=C(C(C#N)C#N)C1CCCCC1	InChI=1S/C10H12N2O/c11-6-9(7-12)10(13)8-4-2-1-3-5-8/h8-9H,1-5H2	ZMKWEYDBQNKXJO-UHFFFAOYSA-N	176.095	1	0	0
C10H12N2O	MS Ready Formula	DTXCID40581065	C10H12N2O	CC(C)=NC1=CC=CC=C1C(N)=O	DTXSID70630313	2-[(Propan-2-ylidene)amino]benzamide	87773-27-1	C10H12N2O	CC(C)=NC1=CC=CC=C1C(N)=O	CC(C)=NC1=CC=CC=C1C(N)=O	InChI=1S/C10H12N2O/c1-7(2)12-9-6-4-3-5-8(9)10(11)13/h3-6H,1-2H3,(H2,11,13)	LPRNAQKQTZNXQD-UHFFFAOYSA-N	176.095	1	0	0
C10H12N2O	MS Ready Formula	DTXCID301036433	C10H12N2O	CC(C)C(=O)N=NC1=CC=CC=C1	DTXSID80635233	2-Methyl-1-[(E)-phenyldiazenyl]propan-1-one	63400-32-8	C10H12N2O	CC(C)C(=O)\N=N\C1=CC=CC=C1	CC(C)C(=O)N=NC1=CC=CC=C1	InChI=1S/C10H12N2O/c1-8(2)10(13)12-11-9-6-4-3-5-7-9/h3-8H,1-2H3	VSBSTHHKFADNKN-UHFFFAOYSA-N	176.095	1	0	0
C10H12N2O	MS Ready Formula	DTXCID60590997	C10H12N2O	O=CC1=NC=C(C=C1)N1CCCC1	DTXSID80640246	5-(Pyrrolidin-1-yl)pyridine-2-carbaldehyde	892501-98-3	C10H12N2O	O=CC1=NC=C(C=C1)N1CCCC1	O=CC1=NC=C(C=C1)N1CCCC1	InChI=1S/C10H12N2O/c13-8-9-3-4-10(7-11-9)12-5-1-2-6-12/h3-4,7-8H,1-2,5-6H2	VCDZKSRORJIVAT-UHFFFAOYSA-N	176.095	1	0	0
C10H12N2O	MS Ready Formula	DTXCID00591549	C10H12N2O	CC(C)C1=NC2=C(O1)C=CC(N)=C2	DTXSID50640798	2-(Propan-2-yl)-1,3-benzoxazol-5-amine	1016776-39-8	C10H12N2O	CC(C)C1=NC2=C(O1)C=CC(N)=C2	CC(C)C1=NC2=C(O1)C=CC(N)=C2	InChI=1S/C10H12N2O/c1-6(2)10-12-8-5-7(11)3-4-9(8)13-10/h3-6H,11H2,1-2H3	WFRDNWDYUJHLHA-UHFFFAOYSA-N	176.095	1	0	0
C10H12N2O	MS Ready Formula	DTXCID70598101	C10H12N2O	CCCOC1=C2C=CNC2=NC=C1	DTXSID20647350	4-Propoxy-1H-pyrrolo[2,3-b]pyridine	1011711-58-2	C10H12N2O	CCCOC1=C2C=CNC2=NC=C1	CCCOC1=C2C=CNC2=NC=C1	InChI=1S/C10H12N2O/c1-2-7-13-9-4-6-12-10-8(9)3-5-11-10/h3-6H,2,7H2,1H3,(H,11,12)	HSKZWIBUTZHXOR-UHFFFAOYSA-N	176.095	1	0	0
C10H12N2O	MS Ready Formula	DTXCID30598107	C10H12N2O	CC(C)OC1=C2C=CNC2=NC=C1	DTXSID80647356	4-[(Propan-2-yl)oxy]-1H-pyrrolo[2,3-b]pyridine	937797-32-5	C10H12N2O	CC(C)OC1=C2C=CNC2=NC=C1	CC(C)OC1=C2C=CNC2=NC=C1	InChI=1S/C10H12N2O/c1-7(2)13-9-4-6-12-10-8(9)3-5-11-10/h3-7H,1-2H3,(H,11,12)	IVZVJMGDWGICPC-UHFFFAOYSA-N	176.095	1	0	0
C10H12N2O	MS Ready Formula	DTXCID80118596	C10H12N2O	NCCC1=CNC2=C1C=CC(O)=C2	DTXSID70647380	PUBCHEM_24802214	39929-25-4	C14H21N5O6S	OS(O)(=O)=O.CN1CC(=O)N=C1N.NCCC1=CNC2=C1C=CC(O)=C2	CN1CC(=O)NC1=N,NCCC1=CNC2=C1C=CC(O)=C2	InChI=1S/C10H12N2O/c11-4-3-7-6-12-10-5-8(13)1-2-9(7)10/h1-2,5-6,12-13H,3-4,11H2	WZTKTNRVJAMKAS-UHFFFAOYSA-N	176.095	1	0	0
C10H12N2O	MS Ready Formula	DTXCID90598365	C10H12N2O	CC(C)(C)C1=NC2=C(O1)C=CN=C2	DTXSID80647614	2-tert-Butyl[1,3]oxazolo[4,5-c]pyridine	873914-35-3	C10H12N2O	CC(C)(C)C1=NC2=C(O1)C=CN=C2	CC(C)(C)C1=NC2=C(O1)C=CN=C2	InChI=1S/C10H12N2O/c1-10(2,3)9-12-7-6-11-5-4-8(7)13-9/h4-6H,1-3H3	UCSGJYWVCRIWKF-UHFFFAOYSA-N	176.095	1	0	0
C10H12N2O	MS Ready Formula	DTXCID90599397	C10H12N2O	CCC1=C(OC)C(=CC(N)=C1)C#N	DTXSID40648647	5-Amino-3-ethyl-2-methoxybenzonitrile	1003708-34-6	C10H12N2O	CCC1=C(OC)C(=CC(N)=C1)C#N	CCC1=C(OC)C(=CC(N)=C1)C#N	InChI=1S/C10H12N2O/c1-3-7-4-9(12)5-8(6-11)10(7)13-2/h4-5H,3,12H2,1-2H3	QDGMJLMGDBMFBQ-UHFFFAOYSA-N	176.095	1	0	0
C10H12N2O	MS Ready Formula	DTXCID40599928	C10H12N2O	CC1=C2N=C(CCO)NC2=CC=C1	DTXSID80649178	2-(4-Methyl-1H-benzimidazol-2-yl)ethan-1-ol	915921-55-0	C10H12N2O	CC1=C2N=C(CCO)NC2=CC=C1	CC1=C2N=C(CCO)NC2=CC=C1	InChI=1S/C10H12N2O/c1-7-3-2-4-8-10(7)12-9(11-8)5-6-13/h2-4,13H,5-6H2,1H3,(H,11,12)	LPWDVWJTYGUIRO-UHFFFAOYSA-N	176.095	1	0	0
C10H12N2O	MS Ready Formula	DTXCID10599930	C10H12N2O	CC1=C(C)C2=C(NC(CO)=N2)C=C1	DTXSID50649180	(4,5-Dimethyl-1H-benzimidazol-2-yl)methanol	915921-59-4	C10H12N2O	CC1=C(C)C2=C(NC(CO)=N2)C=C1	CC1=C(C)C2=C(NC(CO)=N2)C=C1	InChI=1S/C10H12N2O/c1-6-3-4-8-10(7(6)2)12-9(5-13)11-8/h3-4,13H,5H2,1-2H3,(H,11,12)	DXIFJQQSMWQYTC-UHFFFAOYSA-N	176.095	1	0	0
C10H12N2O	MS Ready Formula	DTXCID50599934	C10H12N2O	CC1=CC2=C(OC(CCN)=N2)C=C1	DTXSID90649184	2-(5-Methyl-1,3-benzoxazol-2-yl)ethan-1-amine	871688-90-3	C10H12N2O	CC1=CC2=C(OC(CCN)=N2)C=C1	CC1=CC2=C(OC(CCN)=N2)C=C1	InChI=1S/C10H12N2O/c1-7-2-3-9-8(6-7)12-10(13-9)4-5-11/h2-3,6H,4-5,11H2,1H3	QUHSPVCYQJXRGG-UHFFFAOYSA-N	176.095	1	0	0
C10H12N2O	MS Ready Formula	DTXCID60601072	C10H12N2O	OC1=CC=CC(=C1)C1=NCCCN1	DTXSID00650322	3-(1,4,5,6-Tetrahydropyrimidin-2-yl)phenol	848850-63-5	C10H12N2O	OC1=CC=CC(=C1)C1=NCCCN1	OC1=CC=CC(=C1)C1=NCCCN1	InChI=1S/C10H12N2O/c13-9-4-1-3-8(7-9)10-11-5-2-6-12-10/h1,3-4,7,13H,2,5-6H2,(H,11,12)	XVTZMKHBKGYOKU-UHFFFAOYSA-N	176.095	1	0	0
C10H12N2O	MS Ready Formula	DTXCID90602315	C10H12N2O	CCN1C(=O)CNC2=CC=CC=C12	DTXSID90651565	1-Ethyl-3,4-dihydroquinoxalin-2(1H)-one	66366-88-9	C10H12N2O	CCN1C(=O)CNC2=CC=CC=C12	CCN1C(=O)CNC2=CC=CC=C12	InChI=1S/C10H12N2O/c1-2-12-9-6-4-3-5-8(9)11-7-10(12)13/h3-6,11H,2,7H2,1H3	BCXMJWDBNSTJPY-UHFFFAOYSA-N	176.095	1	0	0
C10H12N2O	MS Ready Formula	DTXCID60602403	C10H12N2O	COC1=CC2=C(C=C1)C(CN)=CN2	DTXSID60651653	1-(6-Methoxy-1H-indol-3-yl)methanamine	887582-58-3	C10H12N2O	COC1=CC2=C(C=C1)C(CN)=CN2	COC1=CC2=C(C=C1)C(CN)=CN2	InChI=1S/C10H12N2O/c1-13-8-2-3-9-7(5-11)6-12-10(9)4-8/h2-4,6,12H,5,11H2,1H3	MMRWUJQPQPEBBB-UHFFFAOYSA-N	176.095	1	0	0
C10H12N2O	MS Ready Formula	DTXCID70605445	C10H12N2O	COC1=CC=CC2=C1NC=C2CN	DTXSID70654695	1-(7-Methoxy-1H-indol-3-yl)methanamine	887582-65-2	C10H12N2O	COC1=CC=CC2=C1NC=C2CN	COC1=CC=CC2=C1NC=C2CN	InChI=1S/C10H12N2O/c1-13-9-4-2-3-8-7(5-11)6-12-10(8)9/h2-4,6,12H,5,11H2,1H3	IPLYIHJHGKZEIQ-UHFFFAOYSA-N	176.095	1	0	0
C10H12N2O	MS Ready Formula	DTXCID90886976	C10H12N2O	NCC1CCC2=C(N=CC=C2)C1=O	DTXSID40667676	7-(Aminomethyl)-6,7-dihydroquinolin-8(5H)-one	652972-06-0	C10H12N2O	NCC1CCC2=C(N=CC=C2)C1=O	NCC1CCC2=C(N=CC=C2)C1=O	InChI=1/C10H12N2O/c11-6-8-4-3-7-2-1-5-12-9(7)10(8)13/h1-2,5,8H,3-4,6,11H2	VKPQFIUNMXFVRZ-UHFFFAOYSA-N	176.095	1	0	0
C10H12N2O	MS Ready Formula	DTXCID50886977	C10H12N2O	NCC(O)C1=CC=C2NC=CC2=C1	DTXSID60667678	2-Amino-1-(1H-indol-5-yl)ethan-1-ol	508233-98-5	C10H12N2O	NCC(O)C1=CC2=C(NC=C2)C=C1	NCC(O)C1=CC=C2NC=CC2=C1	InChI=1/C10H12N2O/c11-6-10(13)8-1-2-9-7(5-8)3-4-12-9/h1-5,10,12-13H,6,11H2	DBSJEVJNWCMQOR-UHFFFAOYSA-N	176.095	1	0	0
C10H12N2O	MS Ready Formula	DTXCID301287610	C10H12N2O	CC1=CC2NC(C)=C(C)N=C2C1=O	DTXSID50668033	2,3,6-Trimethyl-1,4-dihydro-5H-cyclopenta[b]pyrazin-5-one	72241-45-3	C10H12N2O	CC1=CC2=C(NC(C)=C(C)N2)C1=O	CC1=CC2NC(C)=C(C)N=C2C1=O	InChI=1/C10H12N2O/c1-5-4-8-9(10(5)13)12-7(3)6(2)11-8/h4,8,11H,1-3H3	YPUDQJYCGXHFKG-UHFFFAOYSA-N	176.095	1	0	0
C10H12N2O	MS Ready Formula	DTXCID70887128	C10H12N2O	CC1NC2=CC=CC=C2N(C)C1=O	DTXSID20668040	1,3-Dimethyl-3,4-dihydroquinoxalin-2(1H)-one	67074-64-0	C10H12N2O	CC1NC2=CC=CC=C2N(C)C1=O	CC1NC2=CC=CC=C2N(C)C1=O	InChI=1/C10H12N2O/c1-7-10(13)12(2)9-6-4-3-5-8(9)11-7/h3-7,11H,1-2H3	GOCGHNZUYWQCRC-UHFFFAOYSA-N	176.095	1	0	0
C10H12N2O	MS Ready Formula	DTXCID20620163	C10H12N2O	NC1CN(C1)C(=O)C1=CC=CC=C1	DTXSID00669414	(3-Aminoazetidin-1-yl)(phenyl)methanone	887588-62-7	C10H12N2O	NC1CN(C1)C(=O)C1=CC=CC=C1	NC1CN(C1)C(=O)C1=CC=CC=C1	InChI=1S/C10H12N2O/c11-9-6-12(7-9)10(13)8-4-2-1-3-5-8/h1-5,9H,6-7,11H2	UMVRSUKQZOUCCV-UHFFFAOYSA-N	176.095	1	0	0
C10H12N2O	MS Ready Formula	DTXCID00887631	C10H12N2O	NC1CC2=CC=CC=C2NC(=O)C1	DTXSID20669971	4-Amino-1,3,4,5-tetrahydro-2H-1-benzazepin-2-one	887578-14-5	C10H12N2O	NC1CC2=CC=CC=C2NC(=O)C1	NC1CC2=CC=CC=C2NC(=O)C1	InChI=1/C10H12N2O/c11-8-5-7-3-1-2-4-9(7)12-10(13)6-8/h1-4,8H,5-6,11H2,(H,12,13)	SLOYJNVWCPTJLN-UHFFFAOYSA-N	176.095	1	0	0
C10H12N2O	MS Ready Formula	DTXCID20128098	C10H12N2O	NCCC1=CNC2=C1C(O)=CC=C2	DTXSID10675965	PUBCHEM_46781922	55206-11-6	C14H21N5O6S	OS(O)(=O)=O.CN1CC(=O)N=C1N.NCCC1=CNC2=C1C(O)=CC=C2	CN1CC(=O)NC1=N,NCCC1=CNC2=C1C(O)=CC=C2	InChI=1S/C10H12N2O/c11-5-4-7-6-12-8-2-1-3-9(13)10(7)8/h1-3,6,12-13H,4-5,11H2	FKIRTWDHOWAQGX-UHFFFAOYSA-N	176.095	1	0	0
C10H12N2O	MS Ready Formula	DTXCID70889526	C10H12N2O	CCN1C(=O)C(N)C2=CC=CC=C12	DTXSID50677600	3-Amino-1-ethyl-1,3-dihydro-2H-indol-2-one--hydrogen chloride (1/1)	1105068-64-1	C10H13ClN2O	Cl.CCN1C(=O)C(N)C2=CC=CC=C12	CCN1C(=O)C(N)C2=CC=CC=C12	InChI=1/C10H12N2O/c1-2-12-8-6-4-3-5-7(8)9(11)10(12)13/h3-6,9H,2,11H2,1H3	PNRCXKLDZREYFW-UHFFFAOYSA-N	176.095	1	0	0
C10H12N2O	MS Ready Formula	DTXCID90631322	C10H12N2O	CCN1CC2=C(C=CC(N)=C2)C1=O	DTXSID50680573	5-Amino-2-ethyl-2,3-dihydro-1H-isoindol-1-one	1234615-94-1	C10H12N2O	CCN1CC2=C(C=CC(N)=C2)C1=O	CCN1CC2=C(C=CC(N)=C2)C1=O	InChI=1S/C10H12N2O/c1-2-12-6-7-5-8(11)3-4-9(7)10(12)13/h3-5H,2,6,11H2,1H3	JABHYVLKNVQMNM-UHFFFAOYSA-N	176.095	1	0	0
C10H12N2O	MS Ready Formula	DTXCID50631323	C10H12N2O	CCN1CC2=C(C=C(N)C=C2)C1=O	DTXSID10680574	6-Amino-2-ethyl-2,3-dihydro-1H-isoindol-1-one	1234616-17-1	C10H12N2O	CCN1CC2=C(C=C(N)C=C2)C1=O	CCN1CC2=C(C=C(N)C=C2)C1=O	InChI=1S/C10H12N2O/c1-2-12-6-7-3-4-8(11)5-9(7)10(12)13/h3-5H,2,6,11H2,1H3	PSDSAEYHBZOZBR-UHFFFAOYSA-N	176.095	1	0	0
C10H12N2O	MS Ready Formula	DTXCID30982547	C10H12N2O	CC1=CC=C2NC(=O)C(CN)C2=C1	DTXSID10696014	3-(Aminomethyl)-5-methyl-1,3-dihydro-2H-indol-2-one	1071931-87-7	C10H12N2O	CC1=CC2=C(NC(=O)C2CN)C=C1	CC1=CC=C2NC(=O)C(CN)C2=C1	InChI=1/C10H12N2O/c1-6-2-3-9-7(4-6)8(5-11)10(13)12-9/h2-4,8H,5,11H2,1H3,(H,12,13)	BAIXLGOUQKRRMN-UHFFFAOYSA-N	176.095	1	0	0
C10H12N2O	MS Ready Formula	DTXCID60983789	C10H12N2O	NCC1C(=O)NCC2=CC=CC=C12	DTXSID40699194	4-(Aminomethyl)-1,4-dihydroisoquinolin-3(2H)-one	885270-88-2	C10H12N2O	NCC1C(=O)NCC2=CC=CC=C12	NCC1C(=O)NCC2=CC=CC=C12	InChI=1/C10H12N2O/c11-5-9-8-4-2-1-3-7(8)6-12-10(9)13/h1-4,9H,5-6,11H2,(H,12,13)	DCHKRQJIWCCBNV-UHFFFAOYSA-N	176.095	1	0	0
C10H12N2O	MS Ready Formula	DTXCID30667766	C10H12N2O	CC(C)C1=CC2=C(NC(=O)N2)C=C1	DTXSID00717020	5-(Propan-2-yl)-1,3-dihydro-2H-benzimidazol-2-one	103151-03-7	C10H12N2O	CC(C)C1=CC2=C(NC(=O)N2)C=C1	CC(C)C1=CC2=C(NC(=O)N2)C=C1	InChI=1S/C10H12N2O/c1-6(2)7-3-4-8-9(5-7)12-10(13)11-8/h3-6H,1-2H3,(H2,11,12,13)	UHXGGAWQQVOJJL-UHFFFAOYSA-N	176.095	1	0	0
C10H12N2O	MS Ready Formula	DTXCID30993491	C10H12N2O	NC1=CC(=CC=C1)C1CNC(=O)C1	DTXSID40718819	4-(3-Aminophenyl)pyrrolidin-2-one--hydrogen chloride (1/1)	1187830-88-1	C10H13ClN2O	Cl.NC1=CC=CC(=C1)C1CNC(=O)C1	NC1=CC(=CC=C1)C1CNC(=O)C1	InChI=1/C10H12N2O/c11-9-3-1-2-7(4-9)8-5-10(13)12-6-8/h1-4,8H,5-6,11H2,(H,12,13)	ZZPPSRMRIPWGTL-UHFFFAOYSA-N	176.095	1	0	0
C10H12N2O	MS Ready Formula	DTXCID30995132	C10H12N2O	CC1=CC(=CC=C1)N1CC1C(N)=O	DTXSID80723366	1-(3-Methylphenyl)aziridine-2-carboxamide	933453-57-7	C10H12N2O	CC1=CC(=CC=C1)N1CC1C(N)=O	CC1=CC(=CC=C1)N1CC1C(N)=O	InChI=1/C10H12N2O/c1-7-3-2-4-8(5-7)12-6-9(12)10(11)13/h2-5,9H,6H2,1H3,(H2,11,13)	IXKHPOFZFFAIJS-UHFFFAOYSA-N	176.095	1	0	0
C10H12N2O	MS Ready Formula	DTXCID40995820	C10H12N2O	NC1CCN(C1=O)C1=CC=CC=C1	DTXSID30724949	3-Amino-1-phenylpyrrolidin-2-one--hydrogen chloride (1/1)	1981-32-4	C10H13ClN2O	Cl.NC1CCN(C1=O)C1=CC=CC=C1	NC1CCN(C1=O)C1=CC=CC=C1	InChI=1/C10H12N2O/c11-9-6-7-12(10(9)13)8-4-2-1-3-5-8/h1-5,9H,6-7,11H2	CLKQZOVQZNETMH-UHFFFAOYSA-N	176.095	1	0	0
C10H12N2O	MS Ready Formula	DTXCID10676351	C10H12N2O	NC1=C2C=CN(CCO)C2=CC=C1	DTXSID60725606	2-(4-Amino-1H-indol-1-yl)ethan-1-ol	1253225-86-3	C10H12N2O	NC1=C2C=CN(CCO)C2=CC=C1	NC1=C2C=CN(CCO)C2=CC=C1	InChI=1S/C10H12N2O/c11-9-2-1-3-10-8(9)4-5-12(10)6-7-13/h1-5,13H,6-7,11H2	HSHSWQCMPASSBN-UHFFFAOYSA-N	176.095	1	0	0
C10H12N2O	MS Ready Formula	DTXCID50676956	C10H12N2O	CC(=O)NC1=NC=C(C=C)C=C1C	DTXSID80726211	N-(5-Ethenyl-3-methylpyridin-2-yl)acetamide	1147939-27-2	C10H12N2O	CC(=O)NC1=NC=C(C=C)C=C1C	CC(=O)NC1=NC=C(C=C)C=C1C	InChI=1S/C10H12N2O/c1-4-9-5-7(2)10(11-6-9)12-8(3)13/h4-6H,1H2,2-3H3,(H,11,12,13)	MQRBQAUHPFXHHM-UHFFFAOYSA-N	176.095	1	0	0
C10H12N2O	MS Ready Formula	DTXCID70679045	C10H12N2O	COC1=C(C=CC(=C1)N(C)C)C#N	DTXSID30728301	4-(Dimethylamino)-2-methoxybenzonitrile	69619-15-4	C10H12N2O	COC1=C(C=CC(=C1)N(C)C)C#N	COC1=C(C=CC(=C1)N(C)C)C#N	InChI=1S/C10H12N2O/c1-12(2)9-5-4-8(7-11)10(6-9)13-3/h4-6H,1-3H3	COWQHRRJESDSBA-UHFFFAOYSA-N	176.095	1	0	0
C10H12N2O	MS Ready Formula	DTXCID00687451	C10H12N2O	NC1=CC2=C(CC(=O)NCC2)C=C1	DTXSID10736707	7-Amino-1,3,4,5-tetrahydro-2H-3-benzazepin-2-one	919099-03-9	C10H12N2O	NC1=CC2=C(CC(=O)NCC2)C=C1	NC1=CC2=C(CC(=O)NCC2)C=C1	InChI=1S/C10H12N2O/c11-9-2-1-7-6-10(13)12-4-3-8(7)5-9/h1-2,5H,3-4,6,11H2,(H,12,13)	KTYYOWYSVREGLZ-UHFFFAOYSA-N	176.095	1	0	0
C10H12N2O	MS Ready Formula	DTXCID60687452	C10H12N2O	NC1=CC2=C(CCNC(=O)C2)C=C1	DTXSID70736708	8-Amino-1,3,4,5-tetrahydro-2H-3-benzazepin-2-one	919099-02-8	C10H12N2O	NC1=CC2=C(CCNC(=O)C2)C=C1	NC1=CC2=C(CCNC(=O)C2)C=C1	InChI=1S/C10H12N2O/c11-9-2-1-7-3-4-12-10(13)6-8(7)5-9/h1-2,5H,3-4,6,11H2,(H,12,13)	HFLYFIQCVRONFM-UHFFFAOYSA-N	176.095	1	0	0
C10H12N2O	MS Ready Formula	DTXCID4040765	C10H12N2O	NCCC1=CNC2=CC=C(O)C=C12	DTXSID80745548	PUBCHEM_71308527	141983-95-1	C13[14C]H21N5O6S	OS(O)(=O)=O.CN1CC(=O)N=C1N.N[14CH2]CC1=CNC2=C1C=C(O)C=C2	CN1CC(=O)NC1=N,NCCC1=CNC2=CC=C(O)C=C12	InChI=1S/C10H12N2O/c11-4-3-7-6-12-10-2-1-8(13)5-9(7)10/h1-2,5-6,12-13H,3-4,11H2	QZAYGJVTTNCVMB-UHFFFAOYSA-N	176.095	1	0	0
C10H12N2O	MS Ready Formula	DTXCID4027577	C10H12N2O	CN1C(CCC1=O)C1=CN=CC=C1	DTXSID10747378	Perchloric acid--(5S)-1-methyl-5-(pyridin-3-yl)pyrrolidin-2-one (1/1)	1217692-15-3	C10H13ClN2O5	O[Cl](=O)(=O)=O.CN1[C@@H](CCC1=O)C1=CN=CC=C1	CN1C(CCC1=O)C1=CN=CC=C1	InChI=1/C10H12N2O/c1-12-9(4-5-10(12)13)8-3-2-6-11-7-8/h2-3,6-7,9H,4-5H2,1H3	UIKROCXWUNQSPJ-UHFFFAOYSA-N	176.095	1	0	0
C10H12N2O	MS Ready Formula	DTXCID30843861	C10H12N2O	NN1C(CCC1=O)C1=CC=CC=C1	DTXSID60749862	1-Amino-5-phenylpyrrolidin-2-one	88730-07-8	C10H12N2O	NN1C(CCC1=O)C1=CC=CC=C1	NN1C(CCC1=O)C1=CC=CC=C1	InChI=1/C10H12N2O/c11-12-9(6-7-10(12)13)8-4-2-1-3-5-8/h1-5,9H,6-7,11H2	WIDYQKJKNHLGBT-UHFFFAOYSA-N	176.095	1	0	0
C10H12N2O	MS Ready Formula	DTXCID30848997	C10H12N2O	OC1CCC=NN1C1=CC=CC=C1	DTXSID30759938	2-Phenyl-2,3,4,5-tetrahydropyridazin-3-ol	96286-38-3	C10H12N2O	OC1CCC=NN1C1=CC=CC=C1	OC1CCC=NN1C1=CC=CC=C1	InChI=1/C10H12N2O/c13-10-7-4-8-11-12(10)9-5-2-1-3-6-9/h1-3,5-6,8,10,13H,4,7H2	ZEJOJXZMZZMLAP-UHFFFAOYSA-N	176.095	1	0	0
C10H12N2O	MS Ready Formula	DTXCID60710850	C10H12N2O	CN1C(=O)CCC1=CC1=CC=CN1	DTXSID50760107	1-Methyl-5-[(1H-pyrrol-2-yl)methylidene]pyrrolidin-2-one	96601-15-9	C10H12N2O	CN1C(=O)CCC1=CC1=CC=CN1	CN1C(=O)CCC1=CC1=CC=CN1	InChI=1S/C10H12N2O/c1-12-9(4-5-10(12)13)7-8-3-2-6-11-8/h2-3,6-7,11H,4-5H2,1H3	MDTQHBQLUDUPSV-UHFFFAOYSA-N	176.095	1	0	0
C10H12N2O	MS Ready Formula	DTXCID801126112	C10H12N2O	CC(C=O)C=NC1=CC=CC=C1N	DTXSID50763719	3-(2-Aminoanilino)-2-methylprop-2-enal	111873-12-2	C10H12N2O	CC(C=O)=CNC1=CC=CC=C1N	CC(C=O)C=NC1=CC=CC=C1N	InChI=1/C10H12N2O/c1-8(7-13)6-12-10-5-3-2-4-9(10)11/h2-8H,11H2,1H3	NIVMPBKORBRSGH-UHFFFAOYSA-N	176.095	1	0	0
C10H12N2O	MS Ready Formula	DTXCID901042373	C10H12N2O	CC(=O)CC(C)=NC1=CN=CC=C1	DTXSID30766420	(4E)-4-[(Pyridin-3-yl)imino]pentan-2-one	116178-44-0	C10H12N2O	CC(=O)C\C(C)=N\C1=CN=CC=C1	CC(=O)CC(C)=NC1=CN=CC=C1	InChI=1S/C10H12N2O/c1-8(6-9(2)13)12-10-4-3-5-11-7-10/h3-5,7H,6H2,1-2H3	VMLLMDKTQIEPQC-UHFFFAOYSA-N	176.095	1	0	0
C10H12N2O	MS Ready Formula	DTXCID70854759	C10H12N2O	CC1COC(=N1)C1=CC=C(N)C=C1	DTXSID00771864	4-(4-Methyl-4,5-dihydro-1,3-oxazol-2-yl)aniline	144232-55-3	C10H12N2O	CC1COC(=N1)C1=CC=C(N)C=C1	CC1COC(=N1)C1=CC=C(N)C=C1	InChI=1/C10H12N2O/c1-7-6-13-10(12-7)8-2-4-9(11)5-3-8/h2-5,7H,6,11H2,1H3	LPIISCBPIBSJQR-UHFFFAOYSA-N	176.095	1	0	0
C10H12N2O	MS Ready Formula	DTXCID80856103	C10H12N2O	OC1(CCC=CC1)C1=CN=CC=N1	DTXSID70774660	1-(Pyrazin-2-yl)cyclohex-3-en-1-ol	185460-84-8	C10H12N2O	OC1(CCC=CC1)C1=NC=CN=C1	OC1(CCC=CC1)C1=CN=CC=N1	InChI=1/C10H12N2O/c13-10(4-2-1-3-5-10)9-8-11-6-7-12-9/h1-2,6-8,13H,3-5H2	BHYVFMLQGMCDOQ-UHFFFAOYSA-N	176.095	1	0	0
C10H12N2O	MS Ready Formula	DTXCID101044456	C10H12N2O	CN=C(C)C(=O)NC1=CC=CC=C1	DTXSID90792947	(2E)-2-(Methylimino)-N-phenylpropanamide	65954-99-6	C10H12N2O	C\N=C(/C)C(=O)NC1=CC=CC=C1	CN=C(C)C(=O)NC1=CC=CC=C1	InChI=1S/C10H12N2O/c1-8(11-2)10(13)12-9-6-4-3-5-7-9/h3-7H,1-2H3,(H,12,13)	UNYUOFGREAOCJF-UHFFFAOYSA-N	176.095	1	0	0
C10H12N2O	MS Ready Formula	DTXCID20747349	C10H12N2O	C=CC(=O)N1N=CC2=C1CCCC2	DTXSID30796606	1-(4,5,6,7-Tetrahydro-1H-indazol-1-yl)prop-2-en-1-one	62715-96-2	C10H12N2O	C=CC(=O)N1N=CC2=C1CCCC2	C=CC(=O)N1N=CC2=C1CCCC2	InChI=1S/C10H12N2O/c1-2-10(13)12-9-6-4-3-5-8(9)7-11-12/h2,7H,1,3-6H2	VWYIUPVGPPRJIU-UHFFFAOYSA-N	176.095	1	0	0
C10H12N2O	MS Ready Formula	DTXCID4040765	C10H12N2O	NCCC1=CNC2=CC=C(O)C=C12	DTXSID90796829	3-(2-Aminoethyl)-1H-indol-5-ol--2,4,6-trinitrophenol (1/1)	6106-56-5	C16H15N5O8	NCCC1=CNC2=C1C=C(O)C=C2.OC1=C(C=C(C=C1[N+]([O-])=O)[N+]([O-])=O)[N+]([O-])=O	NCCC1=CNC2=CC=C(O)C=C12,OC1=C(C=C(C=C1[N+]([O-])=O)[N+]([O-])=O)[N+]([O-])=O	InChI=1S/C10H12N2O/c11-4-3-7-6-12-10-2-1-8(13)5-9(7)10/h1-2,5-6,12-13H,3-4,11H2	QZAYGJVTTNCVMB-UHFFFAOYSA-N	176.095	1	0	0
C10H12N2O	MS Ready Formula	DTXCID30748584	C10H12N2O	CC1(C)NNC(=O)C2=CC=CC=C12	DTXSID40797841	4,4-Dimethyl-3,4-dihydrophthalazin-1(2H)-one	663608-66-0	C10H12N2O	CC1(C)NNC(=O)C2=CC=CC=C12	CC1(C)NNC(=O)C2=CC=CC=C12	InChI=1S/C10H12N2O/c1-10(2)8-6-4-3-5-7(8)9(13)11-12-10/h3-6,12H,1-2H3,(H,11,13)	HYAOGJWUCWWBAP-UHFFFAOYSA-N	176.095	1	0	0
C10H12N2O	MS Ready Formula	DTXCID30917213	C10H12N2O	CC(=O)NC1CC2=C(C1)N=CC=C2	DTXSID30798509	N-[(6S)-6,7-Dihydro-5H-cyclopenta[b]pyridin-6-yl]acetamide	654676-26-3	C10H12N2O	CC(=O)N[C@H]1CC2=C(C1)N=CC=C2	CC(=O)NC1CC2=C(C1)N=CC=C2	InChI=1/C10H12N2O/c1-7(13)12-9-5-8-3-2-4-11-10(8)6-9/h2-4,9H,5-6H2,1H3,(H,12,13)	RDOOSVQDUDDDSM-UHFFFAOYSA-N	176.095	1	0	0
C10H12N2O	MS Ready Formula	DTXCID70917611	C10H12N2O	C(OC1=CC=CC=C1)C1CN=CN1	DTXSID10799256	But-2-enedioic acid--5-(phenoxymethyl)-4,5-dihydro-1H-imidazole (1/1)	652128-76-2	C14H16N2O5	OC(=O)C=CC(O)=O.C(OC1=CC=CC=C1)C1CN=CN1	C(OC1=CC=CC=C1)C1CN=CN1,OC(=O)C=CC(O)=O	InChI=1/C10H12N2O/c1-2-4-10(5-3-1)13-7-9-6-11-8-12-9/h1-5,8-9H,6-7H2,(H,11,12)	ORWZDUSSYBIRIY-UHFFFAOYSA-N	176.095	1	0	0
C10H12N2O	MS Ready Formula	DTXCID801136787	C10H12N2O	C1CCC(C=CC2=CC=NO2)=NC1	DTXSID10799574	6-[2-(1,2-Oxazol-5-yl)ethenyl]-1,2,3,4-tetrahydropyridine	651314-35-1	C10H12N2O	C1CNC(C=CC2=CC=NO2)=CC1	C1CCC(C=CC2=CC=NO2)=NC1	InChI=1S/C10H12N2O/c1-2-7-11-9(3-1)4-5-10-6-8-12-13-10/h4-6,8H,1-3,7H2	OHYPZKBASMVIEB-UHFFFAOYSA-N	176.095	1	0	0
C10H12N2O	MS Ready Formula	DTXCID501136788	C10H12N2O	C1CC=NC(C1)C=CC1=CC=NO1	DTXSID70799575	2-[2-(1,2-Oxazol-5-yl)ethenyl]-1,2,3,4-tetrahydropyridine	651314-34-0	C10H12N2O	C1CC(NC=C1)C=CC1=CC=NO1	C1CC=NC(C1)C=CC1=CC=NO1	InChI=1/C10H12N2O/c1-2-7-11-9(3-1)4-5-10-6-8-12-13-10/h4-9H,1-3H2	LMFPRDYJICOZKV-UHFFFAOYSA-N	176.095	1	0	0
C10H12N2O	MS Ready Formula	DTXCID60925624	C10H12N2O	CC1CN2C=CC=C(C)C2=NC1=O	DTXSID30814455	3,9-Dimethyl-3,4-dihydro-2H-pyrido[1,2-a]pyrimidin-2-one	61751-43-7	C10H12N2O	CC1CN2C=CC=C(C)C2=NC1=O	CC1CN2C=CC=C(C)C2=NC1=O	InChI=1/C10H12N2O/c1-7-4-3-5-12-6-8(2)10(13)11-9(7)12/h3-5,8H,6H2,1-2H3	QKHZTIHWQSXMPC-UHFFFAOYSA-N	176.095	1	0	0
C10H12N2O	MS Ready Formula	DTXCID10929359	C10H12N2O	CC1=CN=C2CCCC(N=O)C2=C1	DTXSID80822161	N-(3-Methyl-7,8-dihydroquinolin-5(6H)-ylidene)hydroxylamine	60355-49-9	C10H12N2O	CC1=CC2=C(CCCC2=NO)N=C1	CC1=CN=C2CCCC(N=O)C2=C1	InChI=1/C10H12N2O/c1-7-5-8-9(11-6-7)3-2-4-10(8)12-13/h5-6,10H,2-4H2,1H3	KHTZKDIFFCYYPD-UHFFFAOYSA-N	176.095	1	0	0
C10H12N2O	MS Ready Formula	DTXCID90933954	C10H12N2O	CN1CN(C(C)=O)C2=CC=CC=C12	DTXSID20830927	1-Acetyl-3-methyl-2,3-dihydro-1H-benzimidazol-1-ium acetate	88037-76-7	C12H16N2O3	CC([O-])=O.CN1C[NH+](C(C)=O)C2=CC=CC=C12	CC(O)=O,CN1CN(C(C)=O)C2=CC=CC=C12	InChI=1S/C10H12N2O/c1-8(13)12-7-11(2)9-5-3-4-6-10(9)12/h3-6H,7H2,1-2H3	WRTQMCWLOJETIG-UHFFFAOYSA-N	176.095	1	0	0
C10H12N2O	MS Ready Formula	DTXCID801048273	C10H12N2O	CC(C=CC=C)C(=O)N1C=CN=C1	DTXSID50841107	1-(1H-Imidazol-1-yl)-2-methylhexa-3,5-dien-1-one	921763-71-5	C10H12N2O	CC(C=CC=C)C(=O)N1C=CN=C1	CC(C=CC=C)C(=O)N1C=CN=C1	InChI=1/C10H12N2O/c1-3-4-5-9(2)10(13)12-7-6-11-8-12/h3-9H,1H2,2H3	BTOPOYAIQYIOJX-UHFFFAOYSA-N	176.095	1	0	0
C10H12N2O	MS Ready Formula	DTXCID50902222	C10H12N2O	CC1CN1C(N=O)C1=CC=CC=C1	DTXSID20844069	N-[(2-Methylaziridin-1-yl)(phenyl)methylidene]hydroxylamine	919296-01-8	C10H12N2O	CC1CN1C(=NO)C1=CC=CC=C1	CC1CN1C(N=O)C1=CC=CC=C1	InChI=1/C10H12N2O/c1-8-7-12(8)10(11-13)9-5-3-2-4-6-9/h2-6,8,10H,7H2,1H3	YKBISZBCRLRTBS-UHFFFAOYSA-N	176.095	1	0	0
C10H12N2O	MS Ready Formula	DTXCID80799849	C10H12N2O	CC1=CC=C(C=C1)N1NCCC1=O	DTXSID50849108	2-(4-Methylphenyl)pyrazolidin-3-one	90061-90-8	C10H12N2O	CC1=CC=C(C=C1)N1NCCC1=O	CC1=CC=C(C=C1)N1NCCC1=O	InChI=1S/C10H12N2O/c1-8-2-4-9(5-3-8)12-10(13)6-7-11-12/h2-5,11H,6-7H2,1H3	YAUNXQLUMXEZQQ-UHFFFAOYSA-N	176.095	1	0	0
C10H12N2O	MS Ready Formula	DTXCID301048935	C10H12N2O	CN(C)C=NC(=O)C1=CC=CC=C1	DTXSID60850684	Perchloric acid--N-[(E)-(dimethylamino)methylidene]benzamide (1/1)	54079-21-9	C10H13ClN2O5	O[Cl](=O)(=O)=O.CN(C)\C=N\C(=O)C1=CC=CC=C1	CN(C)C=NC(=O)C1=CC=CC=C1	InChI=1S/C10H12N2O/c1-12(2)8-11-10(13)9-6-4-3-5-7-9/h3-8H,1-2H3	DKWUEAZDXGFDFD-UHFFFAOYSA-N	176.095	1	0	0
C10H12N2O	MS Ready Formula	DTXCID70206653	C10H12N2O	CC1N=C(N)OC1C1=CC=CC=C1	DTXSID30858011	4-Methyl-5-(~2~H_5_)phenyl-4,5-dihydro-1,3-oxazol-2-amine	152477-94-6	C10H7D5N2O	[2H]C1=C([2H])C([2H])=C(C2OC(N)=NC2C)C([2H])=C1[2H]	CC1N=C(N)OC1C1=CC=CC=C1	InChI=1/C10H12N2O/c1-7-9(13-10(11)12-7)8-5-3-2-4-6-8/h2-7,9H,1H3,(H2,11,12)	LJQBMYDFWFGESC-UHFFFAOYSA-N	176.095	1	0	0
C10H12N2O	MS Ready Formula	DTXCID20908594	C10H12N2O	CC1=CC=C(C=C1)C1CN=C(N)O1	DTXSID90858012	5-[4-(~2~H_3_)Methylphenyl]-4,5-dihydro-1,3-oxazol-2-amine	1329610-51-6	C10H9D3N2O	[2H]C([2H])([2H])C1=CC=C(C=C1)C1CN=C(N)O1	CC1=CC=C(C=C1)C1CN=C(N)O1	InChI=1/C10H12N2O/c1-7-2-4-8(5-3-7)9-6-12-10(11)13-9/h2-5,9H,6H2,1H3,(H2,11,12)	ZEQYKJRCFOFECD-UHFFFAOYSA-N	176.095	1	0	0
